# Supplementary material for: 4,4′,5,5′-Tetra­kis(benzyl­sulfan­yl)tetra­thia­fulvalene
Source: Acta Crystallogr Sect E Struct Rep Online. 2011 Mar 9;67(Pt 4):o821. doi: 10.1107/S1600536811007823 (PMC3099894; doi:10.1107/S1600536811007823)
Supplement: Supplementary file 1 [file e-67-0o821-sup1.cif]

##############################################################################
###                                                                        ###
###        Electronic paper (Acta Crystallographica Section E)             ###
###                                                                        ###
##############################################################################
#                                                                            #
# This CIF contains the data in a paper accepted for publication in Acta     #
# Crystallographica Section E. It conforms to the requirements of Notes      #
# for Authors for Section E, and has been peer reviewed under the auspices   #
# of the IUCr Commission on Journals.                                        #
#                                                                            #
# Full details of the Crystallographic Information File format               #
# are given in the paper "The Crystallographic Information File (CIF):       #
# a New Standard Archive File for Crystallography" by S. R. Hall, F. H.      #
# Allen and I. D. Brown [Acta Cryst. (1991), A47, 655-685].                  #
#                                                                            #
# The current version of the core CIF dictionary is obtainable from          #
# ftp://ftp.iucr.org/pub/cif_core.dic. The current version number is 2.4.    #
#                                                                            #
# Software is freely available for graphical display of the structure(s) in  #
# this CIF.  For information consult the CIF home page http://www.iucr.org/  #
# cif/home.html                                                              #
#                                                                            #
# This file may be used for bona fide research purposes within the           #
# scientific community so long as proper attribution is given to the journal # 
# article from which it was obtained.                                        #
#                                                                            #
##############################################################################
                                             
data_I
_audit_creation_method     SHELXL-97
_chemical_name_systematic
;
4,4',5,5'-Tetrakis(benzylsulfanyl)tetrathiafulvalene
;
_chemical_name_common     ?
_chemical_formula_moiety     'C34 H28 S8'
_chemical_formula_sum     'C34 H28 S8'
_chemical_formula_iupac     'C34 H28 S8'
_chemical_formula_weight     693.04
_chemical_melting_point     ?
_symmetry_cell_setting     triclinic
_symmetry_space_group_name_H-M     'P -1'
_symmetry_space_group_name_Hall     '-P 1'
loop_
    _symmetry_equiv_pos_as_xyz
    'x, y, z'
    '-x, -y, -z'
_cell_length_a     5.7450(7)
_cell_length_b     17.052(2)
_cell_length_c     18.701(3)
_cell_angle_alpha     115.199(2)
_cell_angle_beta     95.238(2)
_cell_angle_gamma     95.922(2)
_cell_volume     1630.1(4)
_cell_formula_units_Z     2
_cell_measurement_reflns_used     ?
_cell_measurement_theta_min     1.22
_cell_measurement_theta_max     25.00
_cell_measurement_temperature     296(2)
_exptl_crystal_description     needle
_exptl_crystal_colour     red
_exptl_crystal_size_max     0.3
_exptl_crystal_size_mid     0.2
_exptl_crystal_size_min     0.1
_exptl_crystal_density_diffrn     1.412
_exptl_crystal_density_meas     ?
_exptl_crystal_density_method     'not measured'
_exptl_crystal_F_000     720
_exptl_absorpt_coefficient_mu     0.572
_exptl_absorpt_correction_type     multi-scan
_exptl_absorpt_process_details     '(SADABS; Bruker, 2000)'
_exptl_absorpt_correction_T_min     0.871
_exptl_absorpt_correction_T_max     0.944
_exptl_special_details
;
;
_diffrn_ambient_temperature     296(2)
_diffrn_radiation_type     MoK\a
_diffrn_radiation_wavelength     0.71073
_diffrn_radiation_source     'fine-focus sealed tube'
_diffrn_radiation_monochromator     graphite
_diffrn_measurement_device_type     'Bruker SMART APEXII'
_diffrn_measurement_method     omega-scan
_diffrn_detector_area_resol_mean     '10.0'
_diffrn_reflns_number     11631
_diffrn_reflns_av_R_equivalents     0.0330
_diffrn_reflns_av_sigmaI/netI     0.0569
_diffrn_reflns_theta_min     1.22
_diffrn_reflns_theta_max     25.00
_diffrn_reflns_theta_full     25.00
_diffrn_measured_fraction_theta_max     0.989
_diffrn_measured_fraction_theta_full     0.989
_diffrn_reflns_limit_h_min     -6
_diffrn_reflns_limit_h_max     6
_diffrn_reflns_limit_k_min     -19
_diffrn_reflns_limit_k_max     20
_diffrn_reflns_limit_l_min     -22
_diffrn_reflns_limit_l_max     19
_diffrn_standards_number     0
_diffrn_standards_interval_count     0
_diffrn_standards_interval_time     0
_diffrn_standards_decay_%     0
_refine_special_details
;
Refinement of <i>F</i>^2^ against ALL reflections. The weighted <i>R</i>-factor
<i>wR</i> and goodness of fit <i>S</i> are based on <i>F</i>^2^, conventional
<i>R</i>-factors <i>R</i> are based on <i>F</i>, with <i>F</i> set to zero for
negative <i>F</i>^2^. The threshold expression of <i>F</i>^2^ >
\s(<i>F</i>^2^) is used only for calculating <i>R</i>-factors(gt) <i>etc</i>.
and is not relevant to the choice of reflections for refinement.
<i>R</i>-factors based on <i>F</i>^2^ are statistically about twice as large
as those based on <i>F</i>, and <i>R</i>- factors based on ALL data will be
even larger.
;
_reflns_number_total     5688
_reflns_number_gt     3518
_reflns_threshold_expression     >2sigma(I)
_refine_ls_structure_factor_coef     Fsqd
_refine_ls_matrix_type     full
_refine_ls_R_factor_all     0.0911
_refine_ls_R_factor_gt     0.0482
_refine_ls_wR_factor_gt     0.1215
_refine_ls_wR_factor_ref     0.1569
_refine_ls_goodness_of_fit_ref     1.064
_refine_ls_restrained_S_all     1.064
_refine_ls_number_reflns     5688
_refine_ls_number_parameters     379
_refine_ls_number_restraints     0
_refine_ls_hydrogen_treatment     constr
_refine_ls_weighting_scheme     calc
_refine_ls_weighting_details
                      'w=1/[\s^2^(Fo^2^)+(0.0745P)^2^] where P=(Fo^2^+2Fc^2^)/3'
_atom_sites_solution_hydrogens     geom
_atom_sites_solution_primary     direct
_atom_sites_solution_secondary     difmap
_refine_ls_shift/su_max     0.001
_refine_ls_shift/su_mean     0.000
_refine_diff_density_max     0.315
_refine_diff_density_min     -0.327
_refine_ls_extinction_method     none
_refine_ls_extinction_coef     ?
loop_
    _atom_type_symbol
    _atom_type_description
    _atom_type_scat_dispersion_real
    _atom_type_scat_dispersion_imag
    _atom_type_scat_source
    'C' 'C' 0.0033 0.0016
                         'International Tables Vol C Tables 4.2.6.8 and 6.1.1.4'
    'H' 'H' 0.0000 0.0000
                         'International Tables Vol C Tables 4.2.6.8 and 6.1.1.4'
    'S' 'S' 0.1246 0.1234
                         'International Tables Vol C Tables 4.2.6.8 and 6.1.1.4'
_computing_data_collection     'APEX2 (Bruker, 2004)'
_computing_cell_refinement     'SAINT  (Bruker, 2004)'
_computing_data_reduction     'SAINT (Bruker, 2004)'
_computing_structure_solution     'SHELXS97 (Sheldrick, 2008)'
_computing_structure_refinement     'SHELXL97 (Sheldrick, 2008)'
_computing_molecular_graphics     'ORTEP-3 for Windows (Farrugia, 1997)'
_computing_publication_material
                            'SHELXL97 (Sheldrick, 2008) and PLATON (Spek, 2009)'
loop_
    _atom_site_type_symbol
    _atom_site_label
    _atom_site_fract_x
    _atom_site_fract_y
    _atom_site_fract_z
    _atom_site_U_iso_or_equiv
    _atom_site_adp_type
    _atom_site_calc_flag
    _atom_site_refinement_flags
    _atom_site_occupancy
    _atom_site_disorder_assembly
    _atom_site_disorder_group
    S S1 0.76116(19) 0.45649(8) 0.06508(7) 0.0626(3) Uani d . 1 . .
    S S2 0.7452(2) 0.41173(8) -0.10618(7) 0.0624(3) Uani d . 1 . .
    S S3 0.2978(2) 0.28449(8) -0.15494(7) 0.0675(4) Uani d . 1 . .
    S S4 0.30556(19) 0.33663(8) 0.03726(7) 0.0634(3) Uani d . 1 . .
    S S5 1.18791(19) 0.39890(7) 0.44406(7) 0.0604(3) Uani d . 1 . .
    S S6 1.37020(19) 0.51995(7) 0.61260(7) 0.0634(3) Uani d . 1 . .
    S S7 0.9859(2) 0.44729(8) 0.67531(7) 0.0707(4) Uani d . 1 . .
    S S8 0.77397(19) 0.31193(7) 0.48536(8) 0.0666(4) Uani d . 1 . .
    C C1 0.8989(7) 0.4720(3) -0.0086(2) 0.0521(10) Uani d . 1 . .
    C C2 0.5204(7) 0.3564(3) -0.0793(3) 0.0525(10) Uani d . 1 . .
    C C3 0.5289(7) 0.3773(2) -0.0010(3) 0.0503(10) Uani d . 1 . .
    C C4 0.4542(9) 0.1914(3) -0.2040(3) 0.0772(14) Uani d . 1 . .
    H H4A 0.3542 0.1486 -0.2525 0.093 Uiso calc R 1 . .
    H H4B 0.5966 0.2120 -0.2192 0.093 Uiso calc R 1 . .
    C C5 0.5204(8) 0.1480(3) -0.1528(3) 0.0588(11) Uani d . 1 . .
    C C6 0.3653(9) 0.0843(3) -0.1473(3) 0.0846(16) Uani d . 1 . .
    H H6 0.2151 0.0674 -0.1773 0.101 Uiso calc R 1 . .
    C C7 0.4232(10) 0.0452(3) -0.0998(4) 0.0864(16) Uani d . 1 . .
    H H7 0.3148 0.0020 -0.0977 0.104 Uiso calc R 1 . .
    C C8 0.6399(11) 0.0697(4) -0.0556(4) 0.0893(16) Uani d . 1 . .
    H H8 0.6809 0.0432 -0.0229 0.107 Uiso calc R 1 . .
    C C9 0.7975(10) 0.1321(4) -0.0583(3) 0.0893(16) Uani d . 1 . .
    H H9 0.9465 0.1485 -0.0276 0.107 Uiso calc R 1 . .
    C C10 0.7390(8) 0.1713(3) -0.1062(3) 0.0745(14) Uani d . 1 . .
    H H10 0.8490 0.2146 -0.1074 0.089 Uiso calc R 1 . .
    C C11 0.4694(8) 0.3179(3) 0.1146(3) 0.0768(14) Uani d . 1 . .
    H H11A 0.5860 0.2803 0.0928 0.092 Uiso calc R 1 . .
    H H11B 0.5503 0.3730 0.1573 0.092 Uiso calc R 1 . .
    C C12 0.2902(7) 0.2742(3) 0.1453(3) 0.0576(11) Uani d . 1 . .
    C C13 0.2587(10) 0.1853(4) 0.1199(3) 0.0823(15) Uani d . 1 . .
    H H13 0.3578 0.1525 0.0862 0.099 Uiso calc R 1 . .
    C C14 0.0888(10) 0.1439(3) 0.1422(3) 0.0807(15) Uani d . 1 . .
    H H14 0.0690 0.0833 0.1236 0.097 Uiso calc R 1 . .
    C C15 -0.0532(9) 0.1920(4) 0.1922(3) 0.0787(15) Uani d . 1 . .
    H H15 -0.1715 0.1637 0.2078 0.094 Uiso calc R 1 . .
    C C16 -0.0264(9) 0.2797(4) 0.2199(3) 0.0754(14) Uani d . 1 . .
    H H16 -0.1243 0.3120 0.2544 0.090 Uiso calc R 1 . .
    C C17 0.1477(9) 0.3207(3) 0.1963(3) 0.0734(13) Uani d . 1 . .
    H H17 0.1684 0.3814 0.2156 0.088 Uiso calc R 1 . .
    C C18 1.4097(7) 0.4832(2) 0.5118(2) 0.0515(10) Uani d . 1 . .
    C C19 1.1169(7) 0.4427(2) 0.5933(2) 0.0524(10) Uani d . 1 . .
    C C20 1.0339(7) 0.3877(2) 0.5165(3) 0.0519(10) Uani d . 1 . .
    C C21 1.1842(9) 0.3938(3) 0.7156(3) 0.0731(13) Uani d . 1 . .
    H H21A 1.3445 0.4247 0.7265 0.088 Uiso calc R 1 . .
    H H21B 1.1398 0.3982 0.7658 0.088 Uiso calc R 1 . .
    C C22 1.1795(7) 0.2990(3) 0.6602(2) 0.0538(10) Uani d . 1 . .
    C C23 1.3551(8) 0.2731(3) 0.6152(3) 0.0731(13) Uani d . 1 . .
    H H23 1.4791 0.3147 0.6185 0.088 Uiso calc R 1 . .
    C C24 1.3509(10) 0.1866(4) 0.5652(3) 0.0910(17) Uani d . 1 . .
    H H24 1.4714 0.1696 0.5345 0.109 Uiso calc R 1 . .
    C C25 1.1736(12) 0.1262(3) 0.5603(3) 0.0902(18) Uani d . 1 . .
    H H25 1.1743 0.0673 0.5269 0.108 Uiso calc R 1 . .
    C C26 0.9954(9) 0.1488(3) 0.6025(3) 0.0768(15) Uani d . 1 . .
    H H26 0.8715 0.1065 0.5979 0.092 Uiso calc R 1 . .
    C C27 0.9989(8) 0.2348(3) 0.6522(3) 0.0738(14) Uani d . 1 . .
    H H27 0.8756 0.2508 0.6817 0.089 Uiso calc R 1 . .
    C C28 0.8508(9) 0.2203(3) 0.4031(3) 0.0909(18) Uani d . 1 . .
    H H28A 0.8838 0.2367 0.3610 0.109 Uiso calc R 1 . .
    H H28B 0.9915 0.2024 0.4206 0.109 Uiso calc R 1 . .
    C C29 0.6469(8) 0.1459(3) 0.3725(3) 0.0634(12) Uani d . 1 . .
    C C30 0.4469(9) 0.1446(3) 0.3250(3) 0.0723(13) Uani d . 1 . .
    H H30 0.4372 0.1901 0.3104 0.087 Uiso calc R 1 . .
    C C31 0.2629(8) 0.0768(3) 0.2992(3) 0.0754(14) Uani d . 1 . .
    H H31 0.1279 0.0763 0.2674 0.090 Uiso calc R 1 . .
    C C32 0.2775(9) 0.0106(3) 0.3199(3) 0.0768(14) Uani d . 1 . .
    H H32 0.1516 -0.0353 0.3024 0.092 Uiso calc R 1 . .
    C C33 0.4706(9) 0.0101(3) 0.3652(3) 0.0744(14) Uani d . 1 . .
    H H33 0.4786 -0.0358 0.3792 0.089 Uiso calc R 1 . .
    C C34 0.6527(9) 0.0760(3) 0.3904(3) 0.0784(14) Uani d . 1 . .
    H H34 0.7873 0.0743 0.4210 0.094 Uiso calc R 1 . .
loop_
    _atom_site_aniso_label
    _atom_site_aniso_U_11
    _atom_site_aniso_U_22
    _atom_site_aniso_U_33
    _atom_site_aniso_U_12
    _atom_site_aniso_U_13
    _atom_site_aniso_U_23
    S1 0.0595(7) 0.0670(7) 0.0542(7) -0.0072(5) 0.0140(5) 0.0227(6)
    S2 0.0632(7) 0.0664(7) 0.0577(7) -0.0015(6) 0.0148(5) 0.0287(6)
    S3 0.0635(7) 0.0725(8) 0.0667(8) -0.0025(6) -0.0086(6) 0.0371(7)
    S4 0.0483(6) 0.0828(8) 0.0765(8) 0.0003(6) 0.0072(5) 0.0541(7)
    S5 0.0561(7) 0.0603(7) 0.0583(7) -0.0096(5) 0.0001(5) 0.0257(6)
    S6 0.0623(7) 0.0568(7) 0.0607(7) -0.0053(5) -0.0011(6) 0.0214(6)
    S7 0.0860(9) 0.0560(7) 0.0689(8) 0.0178(6) 0.0295(7) 0.0214(6)
    S8 0.0556(7) 0.0486(6) 0.0825(8) -0.0014(5) 0.0199(6) 0.0167(6)
    C1 0.051(2) 0.051(2) 0.056(3) 0.0040(18) 0.014(2) 0.025(2)
    C2 0.049(2) 0.054(2) 0.062(3) 0.0076(19) 0.010(2) 0.032(2)
    C3 0.046(2) 0.050(2) 0.060(3) 0.0034(18) 0.0080(19) 0.029(2)
    C4 0.092(4) 0.070(3) 0.055(3) 0.000(3) 0.001(3) 0.019(3)
    C5 0.066(3) 0.048(2) 0.055(3) 0.003(2) 0.011(2) 0.017(2)
    C6 0.068(3) 0.069(3) 0.105(4) -0.006(3) 0.008(3) 0.032(3)
    C7 0.092(4) 0.063(3) 0.118(5) 0.002(3) 0.027(4) 0.053(3)
    C8 0.097(4) 0.082(4) 0.103(4) 0.027(3) 0.025(4) 0.050(3)
    C9 0.074(4) 0.100(4) 0.103(4) 0.015(3) 0.005(3) 0.055(4)
    C10 0.060(3) 0.073(3) 0.088(4) -0.002(2) 0.012(3) 0.035(3)
    C11 0.063(3) 0.105(4) 0.085(4) 0.009(3) 0.006(3) 0.065(3)
    C12 0.057(3) 0.072(3) 0.055(3) 0.014(2) 0.009(2) 0.038(2)
    C13 0.104(4) 0.085(4) 0.081(4) 0.036(3) 0.042(3) 0.047(3)
    C14 0.116(4) 0.058(3) 0.083(4) 0.019(3) 0.038(3) 0.040(3)
    C15 0.085(4) 0.096(4) 0.079(4) 0.006(3) 0.020(3) 0.060(3)
    C16 0.086(4) 0.094(4) 0.063(3) 0.032(3) 0.032(3) 0.043(3)
    C17 0.091(4) 0.065(3) 0.063(3) 0.012(3) 0.007(3) 0.028(3)
    C18 0.054(2) 0.044(2) 0.060(3) 0.0030(18) 0.001(2) 0.028(2)
    C19 0.057(2) 0.043(2) 0.057(3) 0.0114(19) 0.011(2) 0.021(2)
    C20 0.052(2) 0.043(2) 0.061(3) 0.0092(18) 0.011(2) 0.023(2)
    C21 0.101(4) 0.065(3) 0.049(3) 0.011(3) 0.011(2) 0.021(2)
    C22 0.064(3) 0.060(3) 0.041(2) 0.008(2) 0.005(2) 0.027(2)
    C23 0.066(3) 0.073(3) 0.076(3) 0.003(3) 0.017(3) 0.030(3)
    C24 0.092(4) 0.086(4) 0.089(4) 0.035(3) 0.029(3) 0.026(3)
    C25 0.104(5) 0.059(3) 0.092(4) 0.009(3) -0.021(4) 0.026(3)
    C26 0.067(3) 0.064(3) 0.096(4) -0.017(3) -0.010(3) 0.043(3)
    C27 0.062(3) 0.093(4) 0.076(3) 0.003(3) 0.011(2) 0.048(3)
    C28 0.074(3) 0.074(3) 0.082(4) -0.020(3) 0.026(3) -0.001(3)
    C29 0.060(3) 0.060(3) 0.049(3) -0.004(2) 0.015(2) 0.006(2)
    C30 0.084(3) 0.060(3) 0.077(3) 0.009(3) 0.009(3) 0.035(3)
    C31 0.061(3) 0.066(3) 0.088(4) 0.003(2) -0.008(3) 0.028(3)
    C32 0.075(3) 0.059(3) 0.080(4) -0.006(2) 0.001(3) 0.021(3)
    C33 0.089(4) 0.053(3) 0.074(3) 0.001(3) -0.005(3) 0.027(3)
    C34 0.074(3) 0.079(4) 0.069(3) 0.012(3) -0.004(3) 0.022(3)
_geom_special_details
;
All e.s.d.'s (except the e.s.d. in the dihedral angle between two l.s. planes)
are estimated using the full covariance matrix. The cell e.s.d.'s are taken
into account individually in the estimation of e.s.d.'s in distances, angles
and torsion angles; correlations between e.s.d.'s in cell parameters are only
used when they are defined by crystal symmetry. An approximate (isotropic)
treatment of cell e.s.d.'s is used for estimating e.s.d.'s involving l.s.
planes.
;
loop_
    _geom_bond_atom_site_label_1
    _geom_bond_atom_site_label_2
    _geom_bond_site_symmetry_2
    _geom_bond_distance
    _geom_bond_publ_flag
    S1 C3 . 1.742(4) ?
    S1 C1 . 1.750(4) ?
    S2 C2 . 1.756(4) ?
    S2 C1 . 1.757(4) ?
    S3 C2 . 1.735(4) ?
    S3 C4 . 1.837(5) ?
    S4 C3 . 1.745(4) ?
    S4 C11 . 1.813(4) ?
    S5 C20 . 1.749(4) ?
    S5 C18 . 1.752(4) ?
    S6 C19 . 1.757(4) ?
    S6 C18 . 1.761(4) ?
    S7 C19 . 1.745(4) ?
    S7 C21 . 1.827(5) ?
    S8 C20 . 1.744(4) ?
    S8 C28 . 1.794(5) ?
    C1 C1 2_765 1.343(7) ?
    C2 C3 . 1.347(6) ?
    C4 C5 . 1.486(6) ?
    C4 H4A . 0.9700 ?
    C4 H4B . 0.9700 ?
    C5 C6 . 1.377(6) ?
    C5 C10 . 1.378(6) ?
    C6 C7 . 1.356(7) ?
    C6 H6 . 0.9300 ?
    C7 C8 . 1.349(7) ?
    C7 H7 . 0.9300 ?
    C8 C9 . 1.345(7) ?
    C8 H8 . 0.9300 ?
    C9 C10 . 1.365(7) ?
    C9 H9 . 0.9300 ?
    C10 H10 . 0.9300 ?
    C11 C12 . 1.503(6) ?
    C11 H11A . 0.9700 ?
    C11 H11B . 0.9700 ?
    C12 C17 . 1.357(6) ?
    C12 C13 . 1.368(6) ?
    C13 C14 . 1.345(6) ?
    C13 H13 . 0.9300 ?
    C14 C15 . 1.356(7) ?
    C14 H14 . 0.9300 ?
    C15 C16 . 1.344(7) ?
    C15 H15 . 0.9300 ?
    C16 C17 . 1.372(6) ?
    C16 H16 . 0.9300 ?
    C17 H17 . 0.9300 ?
    C18 C18 2_866 1.333(7) ?
    C19 C20 . 1.344(6) ?
    C21 C22 . 1.499(6) ?
    C21 H21A . 0.9700 ?
    C21 H21B . 0.9700 ?
    C22 C23 . 1.360(6) ?
    C22 C27 . 1.376(6) ?
    C23 C24 . 1.366(7) ?
    C23 H23 . 0.9300 ?
    C24 C25 . 1.339(7) ?
    C24 H24 . 0.9300 ?
    C25 C26 . 1.337(7) ?
    C25 H25 . 0.9300 ?
    C26 C27 . 1.358(7) ?
    C26 H26 . 0.9300 ?
    C27 H27 . 0.9300 ?
    C28 C29 . 1.505(6) ?
    C28 H28A . 0.9700 ?
    C28 H28B . 0.9700 ?
    C29 C34 . 1.371(7) ?
    C29 C30 . 1.379(6) ?
    C30 C31 . 1.366(6) ?
    C30 H30 . 0.9300 ?
    C31 C32 . 1.348(6) ?
    C31 H31 . 0.9300 ?
    C32 C33 . 1.336(6) ?
    C32 H32 . 0.9300 ?
    C33 C34 . 1.340(6) ?
    C33 H33 . 0.9300 ?
    C34 H34 . 0.9300 ?
loop_
    _geom_angle_atom_site_label_1
    _geom_angle_atom_site_label_2
    _geom_angle_atom_site_label_3
    _geom_angle_site_symmetry_1
    _geom_angle_site_symmetry_3
    _geom_angle
    _geom_angle_publ_flag
    C3 S1 C1 . . 95.58(19) ?
    C2 S2 C1 . . 95.26(19) ?
    C2 S3 C4 . . 100.3(2) ?
    C3 S4 C11 . . 102.9(2) ?
    C20 S5 C18 . . 95.82(19) ?
    C19 S6 C18 . . 95.26(18) ?
    C19 S7 C21 . . 101.0(2) ?
    C20 S8 C28 . . 102.0(2) ?
    C1 C1 S1 2_765 . 122.5(4) ?
    C1 C1 S2 2_765 . 122.9(4) ?
    S1 C1 S2 . . 114.5(2) ?
    C3 C2 S3 . . 125.7(3) ?
    C3 C2 S2 . . 116.9(3) ?
    S3 C2 S2 . . 117.3(2) ?
    C2 C3 S1 . . 117.6(3) ?
    C2 C3 S4 . . 123.0(3) ?
    S1 C3 S4 . . 119.1(2) ?
    C5 C4 S3 . . 113.3(3) ?
    C5 C4 H4A . . 108.9 ?
    S3 C4 H4A . . 108.9 ?
    C5 C4 H4B . . 108.9 ?
    S3 C4 H4B . . 108.9 ?
    H4A C4 H4B . . 107.7 ?
    C6 C5 C10 . . 116.2(5) ?
    C6 C5 C4 . . 122.2(4) ?
    C10 C5 C4 . . 121.5(4) ?
    C7 C6 C5 . . 122.6(5) ?
    C7 C6 H6 . . 118.7 ?
    C5 C6 H6 . . 118.7 ?
    C8 C7 C6 . . 119.2(5) ?
    C8 C7 H7 . . 120.4 ?
    C6 C7 H7 . . 120.4 ?
    C9 C8 C7 . . 120.7(6) ?
    C9 C8 H8 . . 119.7 ?
    C7 C8 H8 . . 119.7 ?
    C8 C9 C10 . . 120.1(5) ?
    C8 C9 H9 . . 120.0 ?
    C10 C9 H9 . . 120.0 ?
    C9 C10 C5 . . 121.3(5) ?
    C9 C10 H10 . . 119.3 ?
    C5 C10 H10 . . 119.3 ?
    C12 C11 S4 . . 106.2(3) ?
    C12 C11 H11A . . 110.5 ?
    S4 C11 H11A . . 110.5 ?
    C12 C11 H11B . . 110.5 ?
    S4 C11 H11B . . 110.5 ?
    H11A C11 H11B . . 108.7 ?
    C17 C12 C13 . . 117.8(4) ?
    C17 C12 C11 . . 121.4(4) ?
    C13 C12 C11 . . 120.7(4) ?
    C14 C13 C12 . . 121.9(5) ?
    C14 C13 H13 . . 119.0 ?
    C12 C13 H13 . . 119.0 ?
    C13 C14 C15 . . 118.9(5) ?
    C13 C14 H14 . . 120.5 ?
    C15 C14 H14 . . 120.5 ?
    C16 C15 C14 . . 121.3(5) ?
    C16 C15 H15 . . 119.4 ?
    C14 C15 H15 . . 119.4 ?
    C15 C16 C17 . . 118.9(5) ?
    C15 C16 H16 . . 120.5 ?
    C17 C16 H16 . . 120.5 ?
    C12 C17 C16 . . 121.1(5) ?
    C12 C17 H17 . . 119.4 ?
    C16 C17 H17 . . 119.4 ?
    C18 C18 S5 2_866 . 122.4(4) ?
    C18 C18 S6 2_866 . 123.4(4) ?
    S5 C18 S6 . . 114.2(2) ?
    C20 C19 S7 . . 125.4(3) ?
    C20 C19 S6 . . 117.4(3) ?
    S7 C19 S6 . . 117.1(2) ?
    C19 C20 S8 . . 123.9(3) ?
    C19 C20 S5 . . 117.2(3) ?
    S8 C20 S5 . . 118.8(2) ?
    C22 C21 S7 . . 113.2(3) ?
    C22 C21 H21A . . 108.9 ?
    S7 C21 H21A . . 108.9 ?
    C22 C21 H21B . . 108.9 ?
    S7 C21 H21B . . 108.9 ?
    H21A C21 H21B . . 107.8 ?
    C23 C22 C27 . . 117.2(4) ?
    C23 C22 C21 . . 120.8(4) ?
    C27 C22 C21 . . 122.0(4) ?
    C22 C23 C24 . . 120.6(5) ?
    C22 C23 H23 . . 119.7 ?
    C24 C23 H23 . . 119.7 ?
    C25 C24 C23 . . 120.1(5) ?
    C25 C24 H24 . . 120.0 ?
    C23 C24 H24 . . 120.0 ?
    C26 C25 C24 . . 121.3(5) ?
    C26 C25 H25 . . 119.3 ?
    C24 C25 H25 . . 119.3 ?
    C25 C26 C27 . . 118.7(5) ?
    C25 C26 H26 . . 120.7 ?
    C27 C26 H26 . . 120.7 ?
    C26 C27 C22 . . 122.0(5) ?
    C26 C27 H27 . . 119.0 ?
    C22 C27 H27 . . 119.0 ?
    C29 C28 S8 . . 108.6(3) ?
    C29 C28 H28A . . 110.0 ?
    S8 C28 H28A . . 110.0 ?
    C29 C28 H28B . . 110.0 ?
    S8 C28 H28B . . 110.0 ?
    H28A C28 H28B . . 108.3 ?
    C34 C29 C30 . . 117.1(4) ?
    C34 C29 C28 . . 121.2(5) ?
    C30 C29 C28 . . 121.7(5) ?
    C31 C30 C29 . . 120.3(5) ?
    C31 C30 H30 . . 119.9 ?
    C29 C30 H30 . . 119.9 ?
    C32 C31 C30 . . 119.9(5) ?
    C32 C31 H31 . . 120.1 ?
    C30 C31 H31 . . 120.1 ?
    C33 C32 C31 . . 120.8(5) ?
    C33 C32 H32 . . 119.6 ?
    C31 C32 H32 . . 119.6 ?
    C32 C33 C34 . . 119.9(5) ?
    C32 C33 H33 . . 120.1 ?
    C34 C33 H33 . . 120.1 ?
    C33 C34 C29 . . 122.1(5) ?
    C33 C34 H34 . . 119.0 ?
    C29 C34 H34 . . 119.0 ?
loop_
    _geom_torsion_atom_site_label_1
    _geom_torsion_atom_site_label_2
    _geom_torsion_atom_site_label_3
    _geom_torsion_atom_site_label_4
    _geom_torsion_site_symmetry_1
    _geom_torsion_site_symmetry_2
    _geom_torsion_site_symmetry_3
    _geom_torsion_site_symmetry_4
    _geom_torsion
    _geom_torsion_publ_flag
    C3 S1 C1 C1 . . . 2_765 -178.8(5) ?
    C3 S1 C1 S2 . . . . 3.6(3) ?
    C2 S2 C1 C1 . . . 2_765 178.7(5) ?
    C2 S2 C1 S1 . . . . -3.7(3) ?
    C4 S3 C2 C3 . . . . -108.3(4) ?
    C4 S3 C2 S2 . . . . 75.8(3) ?
    C1 S2 C2 C3 . . . . 2.3(4) ?
    C1 S2 C2 S3 . . . . 178.6(2) ?
    S3 C2 C3 S1 . . . . -176.1(2) ?
    S2 C2 C3 S1 . . . . -0.2(5) ?
    S3 C2 C3 S4 . . . . -2.2(6) ?
    S2 C2 C3 S4 . . . . 173.7(2) ?
    C1 S1 C3 C2 . . . . -2.1(4) ?
    C1 S1 C3 S4 . . . . -176.2(2) ?
    C11 S4 C3 C2 . . . . 141.7(4) ?
    C11 S4 C3 S1 . . . . -44.4(3) ?
    C2 S3 C4 C5 . . . . 65.9(4) ?
    S3 C4 C5 C6 . . . . 84.5(5) ?
    S3 C4 C5 C10 . . . . -93.5(5) ?
    C10 C5 C6 C7 . . . . -0.9(8) ?
    C4 C5 C6 C7 . . . . -179.0(5) ?
    C5 C6 C7 C8 . . . . 0.5(9) ?
    C6 C7 C8 C9 . . . . 0.0(9) ?
    C7 C8 C9 C10 . . . . 0.0(9) ?
    C8 C9 C10 C5 . . . . -0.4(8) ?
    C6 C5 C10 C9 . . . . 0.9(7) ?
    C4 C5 C10 C9 . . . . 179.0(5) ?
    C3 S4 C11 C12 . . . . -174.6(3) ?
    S4 C11 C12 C17 . . . . -77.4(5) ?
    S4 C11 C12 C13 . . . . 99.8(5) ?
    C17 C12 C13 C14 . . . . 1.9(7) ?
    C11 C12 C13 C14 . . . . -175.4(5) ?
    C12 C13 C14 C15 . . . . -0.9(8) ?
    C13 C14 C15 C16 . . . . -0.2(8) ?
    C14 C15 C16 C17 . . . . 0.3(8) ?
    C13 C12 C17 C16 . . . . -1.7(7) ?
    C11 C12 C17 C16 . . . . 175.5(4) ?
    C15 C16 C17 C12 . . . . 0.7(7) ?
    C20 S5 C18 C18 . . . 2_866 177.2(5) ?
    C20 S5 C18 S6 . . . . -3.6(3) ?
    C19 S6 C18 C18 . . . 2_866 -177.2(5) ?
    C19 S6 C18 S5 . . . . 3.6(3) ?
    C21 S7 C19 C20 . . . . 104.9(4) ?
    C21 S7 C19 S6 . . . . -78.2(3) ?
    C18 S6 C19 C20 . . . . -2.2(4) ?
    C18 S6 C19 S7 . . . . -179.4(2) ?
    S7 C19 C20 S8 . . . . 1.4(6) ?
    S6 C19 C20 S8 . . . . -175.4(2) ?
    S7 C19 C20 S5 . . . . 176.9(2) ?
    S6 C19 C20 S5 . . . . 0.1(5) ?
    C28 S8 C20 C19 . . . . -143.4(4) ?
    C28 S8 C20 S5 . . . . 41.1(3) ?
    C18 S5 C20 C19 . . . . 2.1(4) ?
    C18 S5 C20 S8 . . . . 177.9(2) ?
    C19 S7 C21 C22 . . . . -65.1(4) ?
    S7 C21 C22 C23 . . . . 101.7(5) ?
    S7 C21 C22 C27 . . . . -78.0(5) ?
    C27 C22 C23 C24 . . . . -0.7(7) ?
    C21 C22 C23 C24 . . . . 179.6(4) ?
    C22 C23 C24 C25 . . . . -0.3(8) ?
    C23 C24 C25 C26 . . . . 1.3(9) ?
    C24 C25 C26 C27 . . . . -1.2(8) ?
    C25 C26 C27 C22 . . . . 0.2(7) ?
    C23 C22 C27 C26 . . . . 0.8(7) ?
    C21 C22 C27 C26 . . . . -179.5(4) ?
    C20 S8 C28 C29 . . . . 176.3(4) ?
    S8 C28 C29 C34 . . . . -103.0(5) ?
    S8 C28 C29 C30 . . . . 77.3(5) ?
    C34 C29 C30 C31 . . . . 1.4(7) ?
    C28 C29 C30 C31 . . . . -178.9(4) ?
    C29 C30 C31 C32 . . . . -0.4(8) ?
    C30 C31 C32 C33 . . . . -0.3(8) ?
    C31 C32 C33 C34 . . . . -0.1(8) ?
    C32 C33 C34 C29 . . . . 1.3(8) ?
    C30 C29 C34 C33 . . . . -1.9(7) ?
    C28 C29 C34 C33 . . . . 178.4(4) ?
data_New_Global_Publ_Block
_journal_date_recd_electronic     2011-01-24
_journal_date_accepted     2011-03-02
_journal_name_full     'Acta Crystallographica, Section E'
_journal_year     2011
_journal_volume     67
_journal_issue      4
_journal_page_first     o821
_journal_page_last     o821
_journal_paper_category     QO
_journal_coeditor_code     ZQ2088
_publ_contact_author_name     'Yu-Lan Zhu'
_publ_contact_author_address
;
Jiangsu Key Laboratory for the Chemistry of Low-Dimensional Materials,
Huaiyin Normal University, Huaian 223300, People's Republic of China
;
_publ_contact_author_email     'yulanzhu2008@126.com'
_publ_contact_author_fax     '+ 86 517 83525091'
_publ_contact_author_phone     '13861583168'
_publ_section_title
;
4,4',5,5'-Tetrakis(benzylsulfanyl)tetrathiafulvalene
;
_publ_section_title_footnote     .
loop_
    _publ_author_name
    _publ_author_footnote
    _publ_author_address
    'Yu, Cheng-Xiang' .
;
Department of Chemistry, Northeast Normal University, Changchun 130021,
People's Republic of China
;
    'Zhu, Yu-Lan' .
;
Jiangsu Key Laboratory for the Chemistry of Low-Dimensional Materials,
Huaiyin Normal University, Huaian 223300, People's Republic of China
;
    'Chen, Zhao-Xiang' .
;
Jiangsu Key Laboratory for the Chemistry of Low-Dimensional Materials,
Huaiyin Normal University, Huaian 223300, People's Republic of China
;
    'Lu, Ming-Zhu' .
;
Jiangsu Key Laboratory for the Chemistry of Low-Dimensional Materials,
Huaiyin Normal University, Huaian 223300, People's Republic of China
;
    'Wang, Kun' .
;
Department of Chemistry, Northeast Normal University, Changchun 130021,
People's Republic of China
;
_publ_section_synopsis     .
