# Supplementary material for: 4,4′,5,5′-Tetra­kis(benzyl­sulfan­yl)tetra­thia­fulvalene
Source: Acta Crystallogr Sect E Struct Rep Online. 2011 Mar 9;67(Pt 4):o821. doi: 10.1107/S1600536811007823 (PMC3099894; doi:10.1107/S1600536811007823)
Supplement: Supplementary file 2 [file e-67-0o821-Isup2.hkl]

# 
# h,k,l, Fc-squared, Fo-squared, sigma(Fo-squared) and status flag 
# 
data_I
_shelx_title ' 1 in P-1' 
_shelx_refln_list_code          4 
_shelx_F_calc_maximum      215.92 
_exptl_crystal_F_000       720.00 
_reflns_d_resolution_high  0.8409 
 
loop_ 
 _symmetry_equiv_pos_as_xyz 
 'x, y, z' 
 '-x, -y, -z' 
 
_cell_length_a     5.7450 
_cell_length_b    17.0519 
_cell_length_c    18.7007 
_cell_angle_alpha 115.199 
_cell_angle_beta   95.238 
_cell_angle_gamma  95.922 
 
_shelx_F_squared_multiplier     1.000 
 
loop_ 
 _refln_index_h 
 _refln_index_k 
 _refln_index_l 
 _refln_F_squared_calc 
 _refln_F_squared_meas 
 _refln_F_squared_sigma 
 _refln_observed_status 
   1   0   0      420.10      361.16     38.73 o 
   2   0   0     4460.82     4122.19     68.93 o 
   3   0   0      370.25      385.19     19.74 o 
   4   0   0     1092.67     1139.29     30.74 o 
   5   0   0       19.33        6.00      7.15 o 
   6   0   0        9.40       -1.23     10.33 o 
  -6   1   0       58.66       54.47     14.85 o 
  -5   1   0      408.97      423.30     24.80 o 
  -4   1   0        3.32        6.89      5.29 o 
  -3   1   0        3.90        0.61      2.92 o 
  -2   1   0        0.33       -2.34      2.34 o 
  -1   1   0        0.28        1.92      1.77 o 
   0   1   0     8935.19       -0.40      0.48 o 
   1   1   0     9465.56     9107.83    176.70 o 
   2   1   0     3359.32     3303.07     47.82 o 
   3   1   0        3.51        6.31      4.44 o 
   4   1   0      723.44      627.88     21.28 o 
   5   1   0       23.36       38.26      9.51 o 
   6   1   0      119.83       99.37     17.85 o 
  -6   2   0       13.47       -1.32     10.48 o 
  -5   2   0     1001.83      986.44     29.14 o 
  -4   2   0      362.57      369.06     15.43 o 
  -3   2   0       14.49       11.59      5.16 o 
  -2   2   0       18.34        6.18      4.26 o 
  -1   2   0      918.16      881.08     64.05 o 
   0   2   0       27.82       28.51      2.39 o 
   1   2   0       23.08       15.09      3.43 o 
   2   2   0      502.64      489.18     13.97 o 
   3   2   0       22.73       21.86      5.55 o 
   4   2   0        0.02        7.48      7.04 o 
   5   2   0       41.76       46.00      9.94 o 
   6   2   0       80.53      122.58     19.63 o 
  -6   3   0       89.99       65.32     15.17 o 
  -5   3   0      396.87      420.27     19.13 o 
  -4   3   0        3.79        8.43      5.14 o 
  -3   3   0       19.13       25.50      5.40 o 
  -2   3   0      273.97      286.56      9.64 o 
  -1   3   0     3647.28     3727.08     90.69 o 
   0   3   0      385.30      374.20      8.75 o 
   1   3   0        0.28        6.34      3.50 o 
   2   3   0     8767.17     8694.11    171.40 o 
   3   3   0      993.45     1001.05     30.24 o 
   4   3   0     1177.43     1128.49     36.81 o 
   5   3   0       26.22       20.87      8.77 o 
   6   3   0        0.11        8.44     16.88 o 
  -6   4   0      139.73      128.04     26.12 o 
  -5   4   0       50.14       42.17      8.93 o 
  -4   4   0      124.00      141.51     10.60 o 
  -3   4   0      229.83      253.47     11.25 o 
  -2   4   0      104.79      101.13      8.89 o 
  -1   4   0     3163.62     3387.18     44.82 o 
   0   4   0      673.35      659.57     14.60 o 
   1   4   0     4595.39     4562.20     75.28 o 
   2   4   0      760.21      735.95     23.34 o 
   3   4   0     1795.04     1739.11     35.71 o 
   4   4   0     1213.91     1106.45     30.32 o 
   5   4   0       29.57       22.66      8.87 o 
   6   4   0        5.60        3.88     12.37 o 
  -6   5   0        6.33        2.65     16.02 o 
  -5   5   0        5.24       -6.81      6.81 o 
  -4   5   0       17.31       20.05      6.33 o 
  -3   5   0      627.31      627.74     18.04 o 
  -2   5   0      276.15      299.05      9.86 o 
  -1   5   0       25.71       18.90      3.30 o 
   0   5   0      574.53      547.36     13.35 o 
   1   5   0     2795.72     2610.22     79.59 o 
   2   5   0      744.81      853.41     21.67 o 
   3   5   0      767.97      722.05     23.11 o 
   4   5   0      359.45      303.93     23.62 o 
   5   5   0        9.14       12.38      8.59 o 
   6   5   0       10.73       29.29     18.06 o 
  -6   6   0      155.29      165.07     29.63 o 
  -5   6   0        0.41       -6.21     12.42 o 
  -4   6   0      117.78      117.99     10.14 o 
  -3   6   0      222.98      238.87     11.58 o 
  -2   6   0      450.17      446.05     26.71 o 
  -1   6   0      497.42      505.73     12.11 o 
   0   6   0      616.68      696.72     21.10 o 
   1   6   0     4402.40     4666.00     78.94 o 
   2   6   0       66.98       97.79      8.97 o 
   3   6   0      163.63      165.38     12.43 o 
   4   6   0       52.06       41.05      8.74 o 
   5   6   0      133.65      149.17     15.50 o 
  -6   7   0      189.52      233.42     34.23 o 
  -5   7   0        0.03        8.68     13.75 o 
  -4   7   0      737.81      849.22     31.52 o 
  -3   7   0       34.73       22.51     11.99 o 
  -2   7   0     1763.37     1699.42     75.36 o 
  -1   7   0        6.04       11.27      4.59 o 
   0   7   0     2316.39     2339.40     39.73 o 
   1   7   0     3165.53     3059.11     49.33 o 
   2   7   0        0.22        2.99      5.48 o 
   3   7   0      183.31      173.32     13.29 o 
   4   7   0      151.40      158.05     14.28 o 
   5   7   0        2.92       -0.30      8.16 o 
  -6   8   0       56.56       28.59     21.10 o 
  -5   8   0       22.58       15.36     15.74 o 
  -4   8   0      305.41      323.11     20.67 o 
  -3   8   0        4.78       -3.03      5.94 o 
  -2   8   0      948.54      939.50     19.42 o 
  -1   8   0      261.20      255.34     10.35 o 
   0   8   0     1102.12     1050.43     23.46 o 
   1   8   0     1850.12     1767.29     35.10 o 
   2   8   0      239.65      257.97     14.23 o 
   3   8   0       98.46      105.95     11.60 o 
   4   8   0       24.52       39.83      9.82 o 
   5   8   0       22.24       22.31     10.50 o 
  -6   9   0        0.05       -3.84     16.54 o 
  -4   9   0      101.33      132.29     30.01 o 
  -3   9   0      140.54       89.99     39.73 o 
  -2   9   0      150.05      165.08     20.74 o 
  -1   9   0      182.06      181.63      9.34 o 
   0   9   0      195.43      233.49     17.32 o 
   1   9   0      795.49      771.77     22.40 o 
   2   9   0        0.38       -4.14      7.33 o 
   3   9   0       76.69       99.61     11.90 o 
   4   9   0       17.66       -7.23      7.23 o 
   5   9   0      111.27       90.72     18.64 o 
  -6  10   0       16.92       44.75     21.62 o 
  -5  10   0        0.51      -13.51     13.51 o 
  -4  10   0        1.55        0.14     10.78 o 
  -3  10   0       31.01       53.24     16.78 o 
  -2  10   0     1074.38     1037.60     34.02 o 
  -1  10   0      191.42      217.17     16.16 o 
   0  10   0       76.61       80.86     15.06 o 
   1  10   0        3.33        0.16      5.51 o 
   2  10   0      389.72      397.50     25.43 o 
   3  10   0      673.49      626.97     24.59 o 
   4  10   0       11.12        6.66      8.53 o 
   5  10   0       73.08       47.05     15.21 o 
  -6  11   0        9.65        9.29     17.16 o 
  -5  11   0       22.87       48.92     21.14 o 
  -4  11   0        0.00        2.72      9.07 o 
  -3  11   0      259.32      236.98     18.67 o 
  -2  11   0      238.98      217.42     17.76 o 
  -1  11   0        0.01       -3.25      6.55 o 
   0  11   0       11.35       11.09      5.84 o 
   1  11   0       12.07       14.65      8.10 o 
   2  11   0       24.62       26.14     11.24 o 
   3  11   0      320.28      298.92     18.88 o 
   4  11   0       41.05       46.92     11.28 o 
  -5  12   0       44.59       54.80     21.14 o 
  -4  12   0       11.40        1.50      9.22 o 
  -3  12   0       15.84       16.74      9.64 o 
  -2  12   0      874.47      878.60     33.84 o 
  -1  12   0       36.05       26.03      9.82 o 
   0  12   0       42.58       26.62     10.40 o 
   1  12   0      734.98      778.81     25.83 o 
   2  12   0       86.17       95.17     20.49 o 
   3  12   0       62.26       56.81     11.48 o 
   4  12   0       67.65       89.41     14.59 o 
  -5  13   0       51.00       27.78     20.76 o 
  -4  13   0        0.82        4.65     14.27 o 
  -3  13   0       22.57       30.43     11.32 o 
  -2  13   0       19.00       16.40     10.00 o 
  -1  13   0       34.83       20.87     20.53 o 
   0  13   0      508.12      478.30     27.00 o 
   1  13   0      145.71      170.09     19.10 o 
   2  13   0       58.42       72.02     12.01 o 
   3  13   0       54.70       47.20     12.21 o 
  -5  14   0       55.82       64.95     25.50 o 
  -4  14   0        0.09        1.99     14.55 o 
  -3  14   0      125.63      140.27     18.47 o 
  -2  14   0       65.13       41.09     12.43 o 
  -1  14   0      234.88      238.56     27.59 o 
   0  14   0       10.20        4.49     11.45 o 
   1  14   0        3.23        2.53     10.31 o 
   2  14   0       97.30      113.40     14.53 o 
   3  14   0        2.31        0.99      9.32 o 
  -4  15   0        0.72       -3.18     15.17 o 
  -3  15   0       28.24       48.90     40.18 o 
  -2  15   0       60.12       52.95     13.66 o 
  -1  15   0        2.76       -5.33      8.73 o 
   0  15   0      237.91      260.72     23.52 o 
   1  15   0       31.67       25.00     12.52 o 
   2  15   0       58.96       46.34     15.81 o 
  -4  16   0        6.67       32.52     22.23 o 
  -3  16   0        8.69       14.35     12.52 o 
  -2  16   0       29.82       38.40     13.50 o 
  -1  16   0      117.84      111.90     27.90 o 
   0  16   0       16.61       19.51     12.01 o 
   1  16   0       14.20       -2.71     10.68 o 
   2  16   0       31.48       46.93     17.07 o 
  -3  17   0        0.43       -8.62     10.65 o 
  -2  17   0       32.29       33.10     21.90 o 
  -1  17   0      133.81      141.80     21.52 o 
   0  17   0        4.13       -0.45     10.94 o 
   1  17   0       15.46       26.91     14.73 o 
  -2  18   0        7.72       15.06     16.28 o 
  -1  18   0      104.89      121.84     20.77 o 
   0  18   0        0.79        5.01     12.55 o 
   0 -18   1        6.27        3.59     12.18 o 
   1 -18   1      187.96      233.36     25.33 o 
   2 -18   1       39.60       35.00     20.22 o 
  -1 -17   1        5.67        1.33     13.65 o 
   0 -17   1      118.66      121.04     19.89 o 
   1 -17   1       92.29      100.12     19.72 o 
   2 -17   1       21.94        3.88     10.72 o 
   3 -17   1       17.05       39.68     21.38 o 
  -2 -16   1        0.48        4.06     12.56 o 
  -1 -16   1        1.27        7.50     11.66 o 
   0 -16   1       42.33       29.38     12.96 o 
   1 -16   1      112.39      122.61     21.17 o 
   2 -16   1        2.86       14.78     11.82 o 
   3 -16   1       35.23       54.71     20.19 o 
   4 -16   1        4.03       17.97     17.87 o 
  -3 -15   1        0.46       12.58     10.14 o 
  -2 -15   1       46.09       35.67     15.88 o 
  -1 -15   1       45.53       70.36     15.82 o 
   0 -15   1       63.10       62.95     15.07 o 
   1 -15   1       27.72       20.88     10.69 o 
   2 -15   1        0.07       11.23      9.95 o 
   3 -15   1      161.25      165.85     19.99 o 
   4 -15   1       34.82       35.13     19.15 o 
  -3 -14   1       11.25       13.50     14.56 o 
  -2 -14   1      372.98      350.08     20.82 o 
  -1 -14   1       99.11       56.57     14.00 o 
   0 -14   1        0.00        5.09      9.06 o 
   1 -14   1        4.04       -7.60      7.93 o 
   2 -14   1        9.75       11.25      9.37 o 
   3 -14   1      158.70       43.50     29.13 o 
   4 -14   1        0.22        3.13     13.13 o 
   5 -14   1        3.23       11.90     17.87 o 
  -4 -13   1       53.97       92.15     21.07 o 
  -3 -13   1       10.63       12.05      8.96 o 
  -2 -13   1      228.32      233.74     30.19 o 
  -1 -13   1       34.40       20.04     11.06 o 
   0 -13   1        2.12        3.04      8.54 o 
   1 -13   1        0.41       -6.77      6.77 o 
   2 -13   1       37.10       35.18     23.02 o 
   3 -13   1       24.77       19.73     18.49 o 
   4 -13   1       75.95       55.89     21.10 o 
   5 -13   1       16.70       -2.61     16.07 o 
  -4 -12   1       28.76       28.72     10.91 o 
  -3 -12   1       23.78       35.84     10.46 o 
  -2 -12   1       74.39       87.98     11.50 o 
  -1 -12   1      888.08      866.81     26.75 o 
   0 -12   1      208.27      184.69     12.74 o 
   1 -12   1      133.74      106.19     13.90 o 
   2 -12   1        0.06       -0.40      7.18 o 
   3 -12   1       96.50      112.64     17.71 o 
   4 -12   1       24.96       37.50     17.35 o 
   5 -12   1        8.53        6.97     15.26 o 
  -4 -11   1       26.19        6.90      8.70 o 
  -3 -11   1        5.13       12.75      7.97 o 
  -2 -11   1        0.08       -0.85      7.36 o 
  -1 -11   1        1.60       -2.38      5.88 o 
   0 -11   1      793.42      805.62     23.12 o 
   1 -11   1      102.13      122.82     31.64 o 
   2 -11   1      124.65      120.14     14.05 o 
   3 -11   1       73.67       80.75     12.95 o 
   4 -11   1       40.33       39.30     16.35 o 
   5 -11   1       55.45       98.13     25.65 o 
   6 -11   1        1.12       22.94     22.04 o 
  -5 -10   1      168.82      195.77     24.71 o 
  -4 -10   1       31.96       13.03      8.85 o 
  -3 -10   1       10.58       16.89      7.60 o 
  -2 -10   1      198.82      235.73     15.07 o 
  -1 -10   1       41.94       35.05      7.50 o 
   0 -10   1     1146.30     1162.34     27.07 o 
   1 -10   1       64.06       72.13      7.18 o 
   2 -10   1      432.22      482.85     28.42 o 
   3 -10   1      390.49      367.03     20.83 o 
   4 -10   1        8.21       21.00     11.92 o 
   6 -10   1        1.70       30.20     22.23 o 
  -5  -9   1       87.63      108.91     19.51 o 
  -4  -9   1       24.79       15.78      8.45 o 
  -3  -9   1      116.88      115.41     14.35 o 
  -2  -9   1      959.78      944.35     32.43 o 
  -1  -9   1       88.30       90.59      9.03 o 
   0  -9   1      389.47      354.32     13.79 o 
   1  -9   1     1271.59     1299.09     25.97 o 
   3  -9   1       22.51       39.14      9.32 o 
   4  -9   1       71.29       84.14     17.75 o 
   5  -9   1       15.17       69.07     22.23 o 
   6  -9   1        1.67        1.23     16.97 o 
  -5  -8   1        0.42       15.76     11.52 o 
  -4  -8   1       21.39       34.97      9.30 o 
  -3  -8   1      341.28      330.84     24.94 o 
  -2  -8   1      918.65      880.41     24.82 o 
  -1  -8   1     2531.01     2381.40     55.47 o 
   0  -8   1     1928.16     1919.16     34.30 o 
   1  -8   1        0.77        1.85      4.63 o 
   2  -8   1     1487.69     1507.29     33.93 o 
   3  -8   1       95.94      125.06     16.17 o 
   4  -8   1       64.15       86.15     21.07 o 
   5  -8   1       48.45       35.08     17.97 o 
   6  -8   1        1.16       -8.49     14.65 o 
  -5  -7   1        3.30        8.06     11.27 o 
  -4  -7   1        0.11       -0.56      6.05 o 
  -3  -7   1      746.64      737.19     23.82 o 
  -2  -7   1      976.44     1032.50     25.81 o 
  -1  -7   1     1963.06     1817.99     33.84 o 
   0  -7   1      125.70      108.30      7.42 o 
   1  -7   1      785.28      798.26     17.43 o 
   2  -7   1     1399.06     1324.30     25.05 o 
   3  -7   1      168.54      168.61      9.84 o 
   4  -7   1        3.23        8.14      7.94 o 
   5  -7   1        6.02       14.03     13.75 o 
   6  -7   1       29.98       47.83     19.82 o 
  -6  -6   1       92.43      115.01     29.65 o 
  -5  -6   1      123.71      131.36     25.55 o 
  -4  -6   1       43.45       41.20     12.20 o 
  -3  -6   1        0.62        5.87      5.65 o 
  -2  -6   1       77.18       84.34      8.16 o 
  -1  -6   1     4132.21     4487.17     80.11 o 
   0  -6   1      196.46      195.15     10.64 o 
   1  -6   1     1849.29     1890.20     75.33 o 
   2  -6   1      411.48      430.53     12.56 o 
   3  -6   1       17.37       24.67      5.94 o 
   4  -6   1        0.02       -2.80      5.20 o 
   5  -6   1      109.04      116.29     23.75 o 
   6  -6   1      152.58      154.12     29.44 o 
  -6  -5   1       73.16       92.29     18.57 o 
  -5  -5   1      110.09       99.69     16.57 o 
  -4  -5   1      278.00      294.62     21.31 o 
  -3  -5   1     2213.57     2201.11     53.24 o 
  -2  -5   1     1380.64     1349.12     27.90 o 
  -1  -5   1      886.23      846.20     18.95 o 
   0  -5   1     1082.02     1046.97     23.56 o 
   1  -5   1    14534.90    14482.94    237.47 o 
   2  -5   1      113.89      153.19      7.77 o 
   3  -5   1      305.65      290.34     12.72 o 
   4  -5   1       34.24       21.71      7.12 o 
   5  -5   1       10.49       10.62      9.07 o 
   6  -5   1       99.26      102.82     25.03 o 
  -6  -4   1        0.55        1.51     11.63 o 
  -5  -4   1      100.70       97.43     16.22 o 
  -4  -4   1      342.54      331.51     31.48 o 
  -2  -4   1       50.03       35.40      7.59 o 
  -1  -4   1     3764.30     3645.01     62.98 o 
   0  -4   1       13.25       16.40      4.50 o 
   1  -4   1    46620.66    46780.84    535.99 o 
   2  -4   1        7.39        5.17      3.30 o 
   3  -4   1     1302.97     1277.54     26.38 o 
   4  -4   1      243.24      231.23     13.00 o 
   5  -4   1      325.04      366.44     34.18 o 
   6  -4   1        6.49       11.90     16.12 o 
  -6  -3   1      103.88       85.14     25.03 o 
  -5  -3   1        9.63        0.43      6.08 o 
  -4  -3   1     1368.52     1424.20     42.74 o 
  -3  -3   1       96.08      127.11     12.13 o 
  -2  -3   1     1095.76     1324.08     32.43 o 
  -1  -3   1      207.85      193.95     10.17 o 
   0  -3   1      153.59      162.08      6.36 o 
   1  -3   1    40429.36    43242.20    493.56 o 
   2  -3   1      140.65      149.68      8.77 o 
   3  -3   1     4181.55     4131.98     74.15 o 
   4  -3   1       99.53      116.02     11.39 o 
   5  -3   1      433.70      395.09     19.33 o 
   6  -3   1      114.17      125.24     19.58 o 
  -6  -2   1      230.67      293.23     25.61 o 
  -5  -2   1       34.95       19.63     14.49 o 
  -4  -2   1     1265.08     1167.18     54.82 o 
  -3  -2   1      598.95      599.94     23.20 o 
  -2  -2   1     1312.60     1374.53     25.37 o 
  -1  -2   1     3807.92     3615.29     83.32 o 
   0  -2   1        5.02       -1.11      1.11 o 
   1  -2   1     2274.76     2340.83     31.42 o 
   2  -2   1      177.95      176.84      9.41 o 
   3  -2   1      112.38      127.32      8.71 o 
   4  -2   1       44.02       48.03      7.97 o 
   5  -2   1        3.94       -6.53      6.74 o 
   6  -2   1        6.66       -0.67     10.37 o 
  -6  -1   1       44.15       58.98     15.89 o 
  -5  -1   1      460.13      388.01     52.62 o 
  -4  -1   1     2185.31     2167.09     53.44 o 
  -3  -1   1       21.49        9.09      8.59 o 
  -2  -1   1     1600.69     1680.53     45.55 o 
  -1  -1   1     2119.14     1975.74     27.59 o 
   0  -1   1      213.11        0.31      0.52 o 
   1  -1   1      752.82      742.38     12.84 o 
   2  -1   1       71.05       48.09      7.07 o 
   3  -1   1      273.55      251.87     11.57 o 
   4  -1   1       83.72       78.20      9.37 o 
   5  -1   1      301.76      339.36     22.21 o 
   6  -1   1        4.60       -6.06      8.94 o 
  -6   0   1      162.67      129.32     18.53 o 
  -5   0   1      325.34      352.47     18.38 o 
  -4   0   1      359.02      386.25     33.23 o 
  -3   0   1      111.12      113.80     13.98 o 
  -2   0   1       45.87       40.28     10.52 o 
  -1   0   1     5893.26     6335.32     93.00 o 
   0   0   1        1.13       -0.27      0.27 o 
   1   0   1     1804.36     1934.81     27.43 o 
   2   0   1     2952.51     2947.14     43.51 o 
   3   0   1      586.81      505.12     25.09 o 
   4   0   1      771.30      724.84     24.27 o 
   5   0   1     1889.04     1891.88     53.24 o 
   6   0   1        1.30       -2.82     10.40 o 
  -6   1   1        1.03       -6.08      9.00 o 
  -5   1   1      282.88      289.05     30.37 o 
  -4   1   1        6.35        7.78      5.96 o 
  -3   1   1        8.65       16.39      4.58 o 
  -2   1   1        3.03       -0.45      1.66 o 
  -1   1   1     1664.99     1737.33     29.62 o 
   0   1   1      549.80      654.91     10.37 o 
   1   1   1     1347.28     1297.20     21.14 o 
   2   1   1     2102.86     2074.83     48.33 o 
   3   1   1      529.73      475.67     15.97 o 
   4   1   1      848.88      786.16     24.54 o 
   5   1   1      361.76      348.10     29.27 o 
   6   1   1       95.95       85.26     17.09 o 
  -6   2   1        6.68        6.98     19.72 o 
  -5   2   1      335.84      380.01     23.43 o 
  -4   2   1        8.25        4.55      3.99 o 
  -3   2   1      687.42      725.20     23.71 o 
  -2   2   1      383.59      359.36     10.75 o 
  -1   2   1      436.34      581.93     30.36 o 
   0   2   1     1942.98     1918.83     26.31 o 
   1   2   1      141.02      140.49      6.85 o 
   2   2   1     2213.91     2289.10     37.62 o 
   3   2   1      808.48      757.12     26.21 o 
   4   2   1      128.14      172.08     20.76 o 
   5   2   1       20.31       24.34      8.85 o 
   6   2   1       32.77       30.29     13.84 o 
  -6   3   1      109.05       91.97     23.23 o 
  -5   3   1      619.04      628.72     38.16 o 
  -4   3   1        0.96        2.15      4.13 o 
  -3   3   1     5595.21     5507.27     93.13 o 
  -2   3   1      141.06      145.10      9.61 o 
  -1   3   1     7627.44     7891.19    118.24 o 
   0   3   1     1891.63     1828.18     32.41 o 
   1   3   1     2098.39     1992.95     31.85 o 
   2   3   1     8790.82     9069.93    115.92 o 
   3   3   1       16.22       17.70      5.96 o 
   4   3   1      499.01      495.53     21.80 o 
   5   3   1       57.67       69.19     11.42 o 
   6   3   1       19.96       27.40     14.03 o 
  -6   4   1        9.10        8.49     15.17 o 
  -5   4   1      204.58      215.37     26.07 o 
  -4   4   1      220.56      226.46     19.13 o 
  -3   4   1     2029.94     1966.77     42.48 o 
  -2   4   1      657.30      650.87     14.71 o 
  -1   4   1     6181.26     6060.45     95.53 o 
   0   4   1     2927.88     2866.61     40.34 o 
   1   4   1     1138.00     1120.90     24.23 o 
   2   4   1     1624.13     1542.86     40.20 o 
   3   4   1      400.58      380.02     16.01 o 
   4   4   1      101.15       71.96     10.38 o 
   5   4   1       15.68       23.80      8.59 o 
   6   4   1        5.84       19.14     13.66 o 
  -6   5   1        1.66      -12.75     13.23 o 
  -5   5   1       18.09       26.96     15.43 o 
  -4   5   1        0.45        7.16      5.30 o 
  -3   5   1      249.52      259.26     13.41 o 
  -2   5   1      474.54      505.16     12.45 o 
  -1   5   1       27.33       32.58      7.02 o 
   0   5   1      467.05      509.44     13.15 o 
   1   5   1      170.26      237.54     10.41 o 
   2   5   1      738.95      736.96     20.53 o 
   3   5   1       48.51       36.62     11.44 o 
   4   5   1       26.03       12.08     10.19 o 
   5   5   1       78.81       68.76     12.07 o 
   6   5   1       73.34       55.09     24.51 o 
  -6   6   1       14.31       18.44     18.35 o 
  -5   6   1       75.02       73.27     13.49 o 
  -4   6   1      100.73       83.14     12.20 o 
  -3   6   1       49.98       50.71      9.34 o 
  -2   6   1      593.30      632.34     13.79 o 
  -1   6   1       76.83       79.95      7.19 o 
   0   6   1       11.59       14.24      4.37 o 
   1   6   1      113.38      117.34      8.60 o 
   2   6   1       19.17       14.90      5.43 o 
   3   6   1      357.36      359.64     17.21 o 
   4   6   1       17.35       16.91      7.59 o 
   5   6   1        8.88       -7.36      7.86 o 
  -6   7   1       12.24       15.41     19.44 o 
  -5   7   1       64.41       82.87     14.51 o 
  -4   7   1       68.57       60.57     11.51 o 
  -3   7   1       47.52       59.66      9.86 o 
  -2   7   1        0.02       23.25      6.93 o 
  -1   7   1     1622.13     1503.45     25.94 o 
   0   7   1      558.39      545.85     16.74 o 
   1   7   1      623.97      569.50     17.63 o 
   2   7   1       44.15       44.51      7.57 o 
   3   7   1        0.31       -5.10      5.59 o 
   4   7   1      115.32       80.51     15.54 o 
   5   7   1        0.00       -2.67      7.88 o 
  -6   8   1       32.48        2.99     18.91 o 
  -4   8   1        3.37        1.37      6.91 o 
  -3   8   1        6.54       10.56      9.01 o 
  -2   8   1      300.14      339.34     18.28 o 
  -1   8   1      496.47      449.98     24.56 o 
   0   8   1       57.24       59.64      9.72 o 
   1   8   1      318.11      280.79     13.39 o 
   2   8   1      517.08      493.85     19.22 o 
   3   8   1       35.55       32.77      8.42 o 
   4   8   1       42.46       53.68     10.84 o 
   5   8   1      131.82      135.44     20.39 o 
  -6   9   1       36.49       49.40     22.38 o 
  -5   9   1       29.43        1.33     14.46 o 
  -4   9   1      172.69      195.03     27.35 o 
  -3   9   1       59.00       35.22      9.38 o 
  -2   9   1      225.12      239.96     16.87 o 
  -1   9   1      163.18      145.33     13.06 o 
   0   9   1       85.17       78.31     10.91 o 
   1   9   1       68.95       80.38      9.17 o 
   2   9   1      352.01      339.79     21.03 o 
   3   9   1      169.94      226.54     15.97 o 
   4   9   1      127.11      142.57     15.37 o 
   5   9   1      187.15      188.81     18.63 o 
  -6  10   1        3.29       13.08     18.35 o 
  -5  10   1       16.94       20.10     16.54 o 
  -4  10   1       13.38       -6.57      6.57 o 
  -3  10   1       88.62      113.65     14.48 o 
  -2  10   1      579.27      602.98     57.88 o 
  -1  10   1      387.63      376.77     20.39 o 
   0  10   1      600.12      571.90     18.74 o 
   1  10   1       17.24       16.50      7.01 o 
   2  10   1       76.07       66.68     10.45 o 
   3  10   1      599.51      560.28     23.98 o 
   4  10   1        6.91        9.00      8.54 o 
  -5  11   1        0.02       14.41     15.03 o 
  -4  11   1        6.55        0.15      7.38 o 
  -3  11   1      230.97      212.56     27.64 o 
  -2  11   1      927.98      948.85     34.79 o 
  -1  11   1      231.60      237.25     31.22 o 
   0  11   1      151.01      128.03     19.51 o 
   1  11   1      147.17      147.81     18.96 o 
   2  11   1      226.79      220.56     15.64 o 
   3  11   1      126.26      133.47     14.66 o 
   4  11   1       15.87       13.82      9.75 o 
  -5  12   1       25.28       47.45     22.00 o 
  -4  12   1       15.33       14.80     10.09 o 
  -3  12   1        0.43        3.76      8.99 o 
  -2  12   1       49.57       40.87     11.50 o 
  -1  12   1      340.15      352.03     35.29 o 
   0  12   1      192.08      172.57     18.22 o 
   1  12   1      105.81      101.41     11.75 o 
   2  12   1       44.03       43.94     10.06 o 
   3  12   1      240.92      263.66     19.16 o 
   4  12   1       38.24       27.32     11.28 o 
  -5  13   1       11.20       -6.02     16.07 o 
  -4  13   1       68.15      108.06     33.07 o 
  -3  13   1        1.14        3.27      8.97 o 
  -2  13   1        3.96       -3.44      8.15 o 
  -1  13   1       67.82       63.68     12.92 o 
   0  13   1      888.06      961.01     38.99 o 
   1  13   1        0.02        7.54      9.66 o 
   2  13   1       98.14      107.40     13.61 o 
   3  13   1      129.41      151.19     16.89 o 
  -5  14   1       58.54       65.04     24.89 o 
  -4  14   1       11.38        7.16     14.93 o 
  -3  14   1       20.35       10.13      9.67 o 
  -2  14   1      143.20      144.85     18.46 o 
  -1  14   1      100.05       75.91     30.67 o 
   0  14   1       93.99       95.97     16.94 o 
   1  14   1       36.72       25.70     12.31 o 
   2  14   1       12.51       27.31     13.45 o 
   3  14   1       19.18       37.15     11.57 o 
  -4  15   1       41.91       70.68     25.27 o 
  -3  15   1        2.15        6.35     10.48 o 
  -2  15   1      154.77      181.54     21.16 o 
  -1  15   1       21.09       44.12     13.76 o 
   0  15   1        3.24       19.17     11.46 o 
   1  15   1       12.93        8.61     10.92 o 
   2  15   1       66.37       81.07     19.60 o 
  -3  16   1        7.29        9.04     11.45 o 
  -2  16   1       79.11      104.93     20.05 o 
  -1  16   1        9.47       11.03     11.07 o 
   0  16   1      140.04      175.93     22.52 o 
   1  16   1        7.70        6.12     11.95 o 
   2  16   1      219.05      232.53     35.58 o 
  -3  17   1       46.51       68.02     17.55 o 
  -2  17   1        0.57       13.62     12.79 o 
  -1  17   1       83.45       95.51     18.82 o 
   0  17   1        0.28       -2.81     10.57 o 
   1  17   1        1.22      -11.90     11.90 o 
   1 -19   2        4.13        5.92     13.30 o 
  -1 -18   2       86.59       81.37     23.04 o 
   0 -18   2        4.81       -1.48     11.79 o 
   1 -18   2       10.99       29.62     16.14 o 
   2 -18   2       12.31       -3.54     11.16 o 
   3 -18   2        0.42        8.15     17.54 o 
  -2 -17   2        0.15       -7.27     11.10 o 
  -1 -17   2      129.69      130.49     20.69 o 
   0 -17   2       12.25       -5.88     20.12 o 
   1 -17   2       24.86       23.30     12.12 o 
   2 -17   2        0.42       -4.22     10.19 o 
   3 -17   2        1.66       -7.06     16.31 o 
  -2 -16   2        2.86        3.92     19.91 o 
  -1 -16   2        1.46       14.32     11.92 o 
   0 -16   2      123.17      112.78     18.27 o 
   1 -16   2        1.55       23.46     11.96 o 
   2 -16   2        7.73        6.24      9.76 o 
   3 -16   2       30.12       59.16     21.90 o 
   4 -16   2       61.99       61.15     24.22 o 
  -3 -15   2       19.54       31.45     13.11 o 
  -2 -15   2       48.28       49.38     11.63 o 
  -1 -15   2       34.80       24.87     11.75 o 
   0 -15   2      410.00      386.96     42.07 o 
   1 -15   2       87.24       71.56     14.43 o 
   2 -15   2       25.22       14.00     13.13 o 
   3 -15   2       52.68       58.83     20.53 o 
   4 -15   2      212.15      180.38     32.80 o 
  -3 -14   2        5.56       17.84     11.85 o 
  -2 -14   2      208.90      195.72     16.67 o 
  -1 -14   2      402.32      445.04     21.01 o 
   0 -14   2        3.91        6.26     16.47 o 
   1 -14   2       61.68       71.74     13.49 o 
   2 -14   2       63.33       77.95     13.78 o 
   3 -14   2       19.81       24.01     10.68 o 
   4 -14   2       11.08      -12.66     12.66 o 
   5 -14   2       18.84       -3.41     16.73 o 
  -4 -13   2       30.82       39.23     15.27 o 
  -3 -13   2       16.75        8.15      8.37 o 
  -2 -13   2       26.13       20.42      8.22 o 
  -1 -13   2      328.64      336.44     17.92 o 
   0 -13   2      106.02       92.21     26.12 o 
   1 -13   2       54.52       77.98     12.99 o 
   2 -13   2      109.18      102.90     22.19 o 
   3 -13   2      302.74      284.62     24.20 o 
   4 -13   2        8.77       36.83     17.30 o 
   5 -13   2        0.09       -7.87     14.17 o 
  -4 -12   2       20.29        8.92     10.94 o 
  -3 -12   2       13.30       -4.14      7.16 o 
  -2 -12   2      478.84      475.69     21.35 o 
  -1 -12   2       14.74        5.70      6.51 o 
   0 -12   2      758.53      720.98     22.69 o 
   1 -12   2       64.44       59.62     11.69 o 
   2 -12   2       33.73       11.10     16.90 o 
   3 -12   2      642.24      653.41     28.68 o 
   4 -12   2       61.76       70.21     22.23 o 
   5 -12   2        2.02        1.00     14.55 o 
  -5 -11   2       97.74       86.28     20.04 o 
  -4 -11   2        0.09       12.22     10.82 o 
  -3 -11   2       38.58       38.09      9.55 o 
  -2 -11   2       70.53       74.23     10.57 o 
  -1 -11   2      593.29      585.65     28.45 o 
   0 -11   2     1561.54     1521.63     61.69 o 
   1 -11   2        4.52       14.60      5.62 o 
   2 -11   2      108.92      118.00     19.37 o 
   3 -11   2      244.80      254.35     18.53 o 
   4 -11   2       37.31       41.15     17.16 o 
  -5 -10   2      215.09      209.76     25.60 o 
  -4 -10   2      250.48      217.63     33.54 o 
  -3 -10   2        0.14       -0.42      6.44 o 
  -2 -10   2      302.54      325.07     16.82 o 
  -1 -10   2        6.13        3.41      8.09 o 
   0 -10   2      306.85      288.98     14.07 o 
   1 -10   2       71.94       93.76      7.94 o 
   2 -10   2       10.08       13.10      6.97 o 
   3 -10   2      189.17      180.87     16.26 o 
   5 -10   2        0.36       22.75     17.82 o 
   6 -10   2       30.22       18.63     20.29 o 
  -5  -9   2      162.96      199.02     23.98 o 
  -4  -9   2      254.08      214.11     43.54 o 
  -3  -9   2      228.52      227.03     19.71 o 
  -2  -9   2      934.53      861.90     45.55 o 
  -1  -9   2       22.65       30.37      6.51 o 
   0  -9   2      266.20      272.57     16.53 o 
   1  -9   2     1036.30     1190.78     24.81 o 
   2  -9   2     4264.79     4234.13     61.68 o 
   3  -9   2       11.10        5.97      9.62 o 
   4  -9   2      203.08      156.82     27.31 o 
   5  -9   2        6.96      -10.95     12.99 o 
   6  -9   2        1.12        5.93     17.78 o 
  -5  -8   2       21.33       28.98     12.55 o 
  -4  -8   2      193.06      221.64     15.86 o 
  -3  -8   2       61.08       61.50     12.34 o 
  -2  -8   2      926.50      860.09     32.10 o 
  -1  -8   2       26.73       35.26      6.24 o 
   0  -8   2      855.23      780.58     19.28 o 
   1  -8   2      221.97      263.15     12.46 o 
   2  -8   2     5689.15     5990.95     80.84 o 
   3  -8   2        1.86        5.88      4.85 o 
   4  -8   2     1198.00     1266.77     61.91 o 
   5  -8   2       27.27        0.76     15.69 o 
   6  -8   2       53.65       32.28     20.34 o 
  -5  -7   2      221.86      201.46     28.02 o 
  -4  -7   2        4.24        1.57      6.12 o 
  -3  -7   2     1452.85     1504.51     34.51 o 
  -2  -7   2        9.17       22.17      7.32 o 
  -1  -7   2     3004.24     3242.65     50.29 o 
   0  -7   2       70.05       55.70      5.82 o 
   1  -7   2      695.13      682.73     19.86 o 
   2  -7   2     6910.19     7116.86     92.87 o 
   3  -7   2       70.94       70.93     13.57 o 
   4  -7   2     1097.14     1107.49     27.41 o 
   5  -7   2        0.20      -11.00     11.00 o 
   6  -7   2      119.93      118.09     27.92 o 
  -6  -6   2        5.21      -10.51     10.51 o 
  -5  -6   2      408.64      389.72     27.60 o 
  -4  -6   2       19.69       20.40      7.48 o 
  -3  -6   2     3782.91     3700.68     61.26 o 
  -2  -6   2     1344.56     1359.14     28.59 o 
  -1  -6   2     2633.84     2796.94     54.41 o 
   0  -6   2      374.50      437.01     12.44 o 
   1  -6   2      410.38      441.75     13.13 o 
   2  -6   2        5.98       11.43      3.75 o 
   3  -6   2      156.48      168.81     14.64 o 
   4  -6   2        3.24        6.58     10.93 o 
   5  -6   2        3.03       -1.07      8.41 o 
   6  -6   2        1.31        0.76     15.45 o 
  -6  -5   2       26.47       27.94     13.84 o 
  -5  -5   2      140.53      159.01     19.84 o 
  -4  -5   2     1526.45     1475.96     42.83 o 
  -3  -5   2     2801.04     2813.19     59.22 o 
  -2  -5   2      254.34      286.27     11.67 o 
  -1  -5   2     3260.82     3104.58     45.45 o 
   0  -5   2      417.24      481.77     12.30 o 
   1  -5   2       12.62       18.01      8.58 o 
   2  -5   2     1810.93     1793.46     29.67 o 
   3  -5   2      884.52      812.44     20.11 o 
   4  -5   2      136.53      156.89     14.97 o 
   5  -5   2       10.47        6.26     11.14 o 
   6  -5   2      165.90      196.16     31.71 o 
  -6  -4   2       74.29       94.23     18.57 o 
  -5  -4   2      189.76      176.74     15.25 o 
  -4  -4   2     1509.94     1511.62     35.44 o 
  -3  -4   2       84.89      110.47      9.07 o 
  -2  -4   2       10.40        5.75      3.90 o 
  -1  -4   2     2659.94     2633.48     38.47 o 
   0  -4   2     4784.38     4799.58    270.11 o 
   1  -4   2     1600.62     2379.46     49.59 o 
   2  -4   2      222.44      242.66      9.02 o 
   3  -4   2     2292.10     2271.79     47.35 o 
   4  -4   2       16.08       15.67      5.94 o 
   5  -4   2      160.73      172.53     17.98 o 
   6  -4   2      324.86      343.76     52.26 o 
  -6  -3   2        1.32       -3.59     10.94 o 
  -5  -3   2       36.08       24.43      9.82 o 
  -4  -3   2      408.66      414.62     17.53 o 
  -3  -3   2       51.69       56.57     12.10 o 
  -2  -3   2     1317.50     1413.79     27.00 o 
  -1  -3   2       13.95       12.44      4.03 o 
   1  -3   2     4254.99     4386.16     66.62 o 
   2  -3   2      740.14      741.76     19.35 o 
   3  -3   2       94.56       92.24      7.51 o 
   4  -3   2      283.31      277.19     16.57 o 
   5  -3   2      377.36      377.01     28.42 o 
   6  -3   2       46.02       44.33     22.59 o 
  -6  -2   2       27.33       35.74     20.27 o 
  -5  -2   2      101.13      112.47     12.56 o 
  -4  -2   2      372.13      381.94     16.79 o 
  -3  -2   2       92.75       85.39      7.90 o 
  -2  -2   2     1380.66     1214.23     22.92 o 
  -1  -2   2       33.36       49.75      3.77 o 
   0  -2   2       23.57       23.73      2.14 o 
   1  -2   2     4972.82     5169.27     63.72 o 
   2  -2   2      695.43      720.49     15.90 o 
   3  -2   2      953.73      957.80     22.36 o 
   4  -2   2      590.27      552.93     19.43 o 
   5  -2   2      224.14      267.27     25.69 o 
   6  -2   2       13.99       22.58     12.49 o 
  -6  -1   2      140.15      152.16     19.95 o 
  -5  -1   2      173.50      181.24     14.26 o 
  -4  -1   2      881.89      930.49     25.42 o 
  -3  -1   2       16.53       11.03      6.20 o 
  -2  -1   2     9603.42     9741.86    119.40 o 
  -1  -1   2    10831.13    11105.04    153.54 o 
   0  -1   2     7094.95     7487.25     88.16 o 
   1  -1   2     4691.71     5243.84     64.97 o 
   2  -1   2      442.18      466.20     12.72 o 
   3  -1   2     2568.88     2783.88     45.80 o 
   4  -1   2       25.10       13.89      6.37 o 
   5  -1   2        4.27        5.45      7.16 o 
   6  -1   2       10.01       27.23     13.23 o 
  -6   0   2       16.72       10.92     11.02 o 
  -5   0   2       41.87       52.25     11.92 o 
  -4   0   2      140.90      119.84     13.89 o 
  -3   0   2       95.56      110.53      8.19 o 
  -2   0   2     5561.77     5123.73    276.07 o 
  -1   0   2     2804.69     2828.67     36.86 o 
   0   0   2     7907.42     8389.08    120.10 o 
   1   0   2    10377.84    10576.57    125.53 o 
   2   0   2     1446.41     1322.72     24.82 o 
   3   0   2      446.40      454.58     15.68 o 
   4   0   2        1.78        0.54      5.31 o 
   5   0   2      186.76      219.03     20.21 o 
   6   0   2        4.72       14.54     12.34 o 
  -6   1   2       26.80       35.79     13.35 o 
  -5   1   2       53.87       20.79     13.63 o 
  -4   1   2       32.70       27.86      9.17 o 
  -3   1   2        1.09       -0.76      3.24 o 
  -2   1   2      532.60      469.37     12.49 o 
  -1   1   2     7274.41     7901.59     94.18 o 
   0   1   2     5870.02     5987.42     72.08 o 
   1   1   2      285.48      285.48      9.29 o 
   2   1   2     1133.32     1147.50     35.14 o 
   3   1   2        1.49       -2.80      4.14 o 
   4   1   2      271.00      266.07     15.17 o 
   5   1   2       28.68       11.07     12.98 o 
   6   1   2        0.28        9.85     11.45 o 
  -6   2   2        1.52       15.81     22.28 o 
  -5   2   2        4.35        1.39      5.35 o 
  -4   2   2      174.89      192.29     20.05 o 
  -3   2   2       31.30       40.07      7.11 o 
  -2   2   2      588.04      667.98     21.64 o 
  -1   2   2     4651.25     4804.53     60.20 o 
   0   2   2     5397.70     5396.44     66.74 o 
   1   2   2       25.78       27.75      4.41 o 
   2   2   2     1109.23     1073.80     32.34 o 
   3   2   2       21.09       20.29      5.83 o 
   4   2   2      199.20      213.99     14.30 o 
   5   2   2        3.37       -5.18      6.47 o 
   6   2   2        3.10       17.26     12.63 o 
  -6   3   2       18.82       15.81     10.37 o 
  -5   3   2       71.32       75.12     10.64 o 
  -4   3   2        8.95       13.34      5.36 o 
  -3   3   2        2.20       -1.94      3.85 o 
  -2   3   2      661.54      778.09     16.49 o 
  -1   3   2    12962.16    12981.89    189.30 o 
   0   3   2     4283.72     4152.36     78.57 o 
   1   3   2      801.07      810.08     18.12 o 
   2   3   2     1479.10     1503.63     29.79 o 
   3   3   2      115.96      107.61      9.67 o 
   4   3   2      254.90      235.32     15.00 o 
   5   3   2        0.22       -2.29      6.39 o 
   6   3   2       15.41       20.27     24.41 o 
  -6   4   2       66.92       58.83     21.90 o 
  -5   4   2       80.38      112.19     14.77 o 
  -4   4   2       46.51       36.02     10.35 o 
  -3   4   2     1350.55     1284.99     26.31 o 
  -2   4   2        0.36       -0.02      2.58 o 
  -1   4   2     1028.33     1016.35     28.28 o 
   0   4   2      363.87      295.66      9.73 o 
   1   4   2     2531.75     2597.57     41.13 o 
   2   4   2      647.49      626.63     18.55 o 
   3   4   2       25.22       20.79      6.61 o 
   4   4   2        4.27        2.80      6.05 o 
   5   4   2      170.31      150.77     15.31 o 
   6   4   2       70.67       50.36     16.01 o 
  -6   5   2        4.73        3.93     15.55 o 
  -5   5   2       21.89       15.16      8.75 o 
  -4   5   2      318.26      315.43     46.48 o 
  -3   5   2        1.49       -0.21      4.60 o 
  -2   5   2        6.89        5.10     10.90 o 
  -1   5   2     1186.16     1237.77     30.52 o 
   0   5   2       56.90       51.79     10.60 o 
   1   5   2      543.35      656.85     17.77 o 
   2   5   2      452.97      447.20     16.44 o 
   3   5   2      144.84      150.40     13.64 o 
   4   5   2      148.33      180.74     14.62 o 
   5   5   2      155.08      184.84     16.90 o 
  -6   6   2       32.82       54.28     22.33 o 
  -5   6   2        0.83       -4.25      6.68 o 
  -4   6   2      187.64      193.48     16.75 o 
  -3   6   2      125.54      141.81     13.20 o 
  -2   6   2        0.05       10.41      8.68 o 
  -1   6   2     5770.84     5531.43     94.34 o 
   0   6   2     3034.09     3020.39     46.14 o 
   1   6   2      669.33      711.89     19.48 o 
   2   6   2       19.73       17.53      6.65 o 
   3   6   2       83.22       99.18     11.08 o 
   4   6   2      215.40      266.64     17.19 o 
   5   6   2       21.76       10.90     10.26 o 
  -6   7   2      106.75       82.49     26.31 o 
  -5   7   2        5.28        2.47      8.68 o 
  -4   7   2       20.87       10.88      8.15 o 
  -3   7   2       10.47       12.44     11.19 o 
  -2   7   2       38.65       61.48     13.65 o 
  -1   7   2     1207.19     1219.87     22.60 o 
   0   7   2     2041.19     2030.81     35.69 o 
   1   7   2      250.43      237.03     12.35 o 
   2   7   2       75.29       75.41      9.66 o 
   3   7   2      141.90      126.55     12.56 o 
   4   7   2      219.31      233.43     20.09 o 
   5   7   2       38.21       38.67     11.11 o 
  -6   8   2       78.61      124.53     28.96 o 
  -5   8   2        0.14       -4.87      7.43 o 
  -4   8   2      160.47      130.83     15.25 o 
  -3   8   2       79.75       83.59     12.12 o 
  -2   8   2      383.13      390.93     25.72 o 
  -1   8   2       38.54       26.83      4.46 o 
   0   8   2      693.33      686.79     19.25 o 
   1   8   2       67.28       48.60      8.59 o 
   2   8   2       29.47       35.62      8.13 o 
   3   8   2      144.58      147.29     13.78 o 
   4   8   2      383.92      354.78     21.90 o 
   5   8   2        4.90       -4.02      8.18 o 
  -6   9   2        3.23       22.09     16.88 o 
  -5   9   2       80.66       27.48     43.90 o 
  -4   9   2      176.97      179.75     17.78 o 
  -3   9   2      183.02      190.23     22.28 o 
  -2   9   2       21.59       24.32     14.10 o 
  -1   9   2      264.18      262.01     17.76 o 
   0   9   2       36.63       41.47      7.09 o 
   1   9   2      863.02      812.20     24.22 o 
   2   9   2       21.47       15.42      7.57 o 
   3   9   2       25.99       25.60      8.53 o 
   4   9   2       42.52       57.65     21.06 o 
   5   9   2       23.73       13.20     10.78 o 
  -6  10   2       15.36       13.08     18.96 o 
  -5  10   2      142.56      134.16     26.93 o 
  -4  10   2      186.31      149.75     17.67 o 
  -3  10   2      178.09      208.06     32.09 o 
  -2  10   2       32.34       23.18      9.42 o 
  -1  10   2      389.37      408.43     22.32 o 
   0  10   2       28.61       21.16      6.55 o 
   1  10   2       73.19       71.47      9.88 o 
   2  10   2       27.40       11.63      8.45 o 
   3  10   2      122.35      110.15     13.78 o 
   4  10   2       16.68       11.04      9.07 o 
  -5  11   2      102.53      155.92     29.39 o 
  -4  11   2      169.68      172.41     18.65 o 
  -3  11   2      174.08      229.03     24.58 o 
  -2  11   2       30.50       19.80     15.38 o 
  -1  11   2      775.60      764.08     31.81 o 
   0  11   2        9.63        5.22      8.30 o 
   1  11   2      427.50      442.23     20.13 o 
   2  11   2        8.12       20.49      9.98 o 
   3  11   2       24.08       16.20      9.58 o 
   4  11   2        0.60       -2.68      8.92 o 
  -5  12   2        2.10        4.17     15.17 o 
  -4  12   2       76.33       94.35     16.76 o 
  -3  12   2       58.47       86.25     32.50 o 
  -2  12   2       11.13       11.64      9.17 o 
  -1  12   2      513.92      511.66     27.33 o 
   0  12   2      425.76      429.65     34.65 o 
   1  12   2      260.80      294.97     41.08 o 
   2  12   2       89.69       78.65     11.96 o 
   3  12   2      176.65      196.16     27.02 o 
  -5  13   2       11.73       23.61     18.96 o 
  -4  13   2        6.90       13.49     11.28 o 
  -3  13   2       27.35       17.42     10.44 o 
  -2  13   2       52.23       54.95     13.25 o 
  -1  13   2       66.64       44.26     15.34 o 
   0  13   2      490.95      471.88     28.07 o 
   1  13   2      138.41      141.81     21.00 o 
   2  13   2       27.37       37.78     13.67 o 
   3  13   2       58.78       53.50     13.07 o 
  -4  14   2       30.84       41.27     14.29 o 
  -3  14   2       25.63       17.31     10.79 o 
  -2  14   2       83.38      104.19     16.90 o 
  -1  14   2      272.85      274.51     24.05 o 
   0  14   2      596.09      619.89     33.80 o 
   1  14   2        6.75        0.25      9.78 o 
   2  14   2       10.48       -4.13     11.11 o 
   3  14   2       37.49       37.17     15.33 o 
  -4  15   2        0.44       -9.34     11.27 o 
  -3  15   2       12.38       35.62     14.70 o 
  -2  15   2       73.27       98.37     19.63 o 
  -1  15   2        8.27       13.16     11.70 o 
   0  15   2      611.19      678.37     47.07 o 
   1  15   2        8.98       -2.38     12.54 o 
   2  15   2        2.93        2.14     12.44 o 
  -3  16   2       38.67       40.99     14.94 o 
  -2  16   2        5.27        7.89     11.89 o 
  -1  16   2       16.29       10.57     11.86 o 
   0  16   2       51.01       39.29     14.99 o 
   1  16   2       20.27       16.90     13.16 o 
  -2  17   2        0.02       -0.50     11.96 o 
  -1  17   2       19.62        9.46     12.81 o 
   0  17   2       46.70       63.68     17.34 o 
   0 -19   3        6.37       12.32     13.84 o 
   1 -19   3       47.23       18.43     13.16 o 
   2 -19   3        6.28      -15.64     15.64 o 
  -1 -18   3       39.14       55.73     16.82 o 
   0 -18   3       30.85       54.97     15.56 o 
   1 -18   3        2.44       -7.33     12.49 o 
   2 -18   3        4.65       11.00     17.73 o 
   3 -18   3        6.39        6.40     16.78 o 
  -2 -17   3       10.93       13.94     13.74 o 
  -1 -17   3       35.20       34.98     13.30 o 
   0 -17   3       21.65       23.44     16.85 o 
   1 -17   3        6.67        9.74     11.11 o 
   2 -17   3       69.54       61.58     14.81 o 
   3 -17   3       22.23        2.56     15.50 o 
   4 -17   3       16.90       62.05     23.94 o 
  -3 -16   3        1.98        4.60     11.86 o 
  -2 -16   3        1.70        6.48     11.55 o 
  -1 -16   3       59.18       13.75     12.28 o 
   0 -16   3       86.65       98.12     25.17 o 
   1 -16   3       20.86       28.41     12.03 o 
   2 -16   3        4.74       17.11     10.82 o 
   3 -16   3        5.28       13.37     16.45 o 
   4 -16   3       45.66       62.76     24.60 o 
  -3 -15   3       13.61       25.11     13.49 o 
  -2 -15   3        0.80        5.79      8.59 o 
  -1 -15   3       13.81        0.83      9.25 o 
   0 -15   3        8.39      -10.64     13.25 o 
   1 -15   3      447.50      390.05     25.09 o 
   2 -15   3        6.12        7.54      7.90 o 
   3 -15   3       68.93       69.16     21.76 o 
   4 -15   3      142.94      170.38     31.90 o 
   5 -15   3        1.26        2.23     20.01 o 
  -4 -14   3      215.05      263.03     27.30 o 
  -3 -14   3       74.06       90.02     13.57 o 
  -2 -14   3       66.32       97.53     12.87 o 
  -1 -14   3       42.72       27.37     19.19 o 
   0 -14   3       28.61        8.65     10.05 o 
   1 -14   3      158.91      135.73     16.57 o 
   2 -14   3        0.85        5.26      7.18 o 
   3 -14   3      121.96       80.92     22.71 o 
   4 -14   3        0.32       -6.45     14.84 o 
   5 -14   3       11.11       -3.13     15.69 o 
  -4 -13   3      207.06      255.75     57.12 o 
  -3 -13   3      496.34      482.13     23.45 o 
  -2 -13   3      127.94      116.90     12.88 o 
  -1 -13   3      761.44      700.35     24.34 o 
   0 -13   3      578.63      557.77     20.72 o 
   1 -13   3      237.21      301.96     20.59 o 
   2 -13   3       10.57        2.46     13.42 o 
   3 -13   3      389.85      449.17     39.87 o 
   4 -13   3       65.07      103.53     24.94 o 
   5 -13   3       69.45       81.02     26.12 o 
  -4 -12   3       30.14       13.97     25.15 o 
  -3 -12   3      135.17      122.40     17.62 o 
  -2 -12   3        0.65        6.66      7.58 o 
  -1 -12   3      439.14      426.67     18.83 o 
   0 -12   3      307.95      300.35     15.35 o 
   1 -12   3      812.07      707.48     27.93 o 
   2 -12   3       14.67        6.97      7.44 o 
   3 -12   3     1398.26     1388.85     41.71 o 
   4 -12   3       60.71       91.16     22.85 o 
   5 -12   3      264.70      309.04     39.82 o 
  -5 -11   3       59.03       69.91     18.13 o 
  -4 -11   3      167.94      133.53     20.02 o 
  -3 -11   3        9.29        4.47      5.91 o 
  -2 -11   3      383.07      362.52     17.89 o 
  -1 -11   3        0.06        2.13      8.22 o 
   0 -11   3     1350.66     1368.83     30.82 o 
   1 -11   3      171.01      176.38     10.83 o 
   2 -11   3      250.49      239.87     16.64 o 
   3 -11   3      980.93     1003.84     33.41 o 
   5 -11   3       78.18       87.51     25.69 o 
   6 -11   3        5.94       10.76     21.90 o 
  -5 -10   3       64.85       51.33     15.92 o 
  -4 -10   3      583.55      587.80     37.90 o 
  -3 -10   3      149.04      149.19     13.48 o 
  -2 -10   3     2353.14     2327.93     57.89 o 
  -1 -10   3      911.72      962.94     25.36 o 
   0 -10   3     2992.21     2980.27     49.48 o 
   1 -10   3        1.00       -0.06      3.02 o 
   2 -10   3      405.58      332.62     13.42 o 
   3 -10   3       75.51       78.31     14.08 o 
   4 -10   3       29.83       13.75     13.94 o 
   5 -10   3       83.13      100.45     26.74 o 
   6 -10   3        4.92       13.46     21.19 o 
  -5  -9   3       29.30       36.67     13.25 o 
  -4  -9   3      371.92      353.81     25.72 o 
  -3  -9   3     1751.96     1729.57     49.53 o 
  -2  -9   3     1732.14     1700.61     46.16 o 
  -1  -9   3      115.38      125.32      9.70 o 
   0  -9   3     3776.76     3458.65     54.29 o 
   1  -9   3       66.87       71.08      6.70 o 
   2  -9   3        5.41       87.98     13.04 o 
   3  -9   3     1055.23     1100.88     25.66 o 
   4  -9   3       27.15       53.62     18.63 o 
   5  -9   3       41.64       25.31     17.11 o 
   6  -9   3       11.86       19.53     18.63 o 
  -5  -8   3        9.50        7.66     10.75 o 
  -4  -8   3        9.68       11.08      7.11 o 
  -3  -8   3     2570.85     2432.14     47.49 o 
  -2  -8   3      432.02      395.95     16.01 o 
  -1  -8   3        0.78        1.13      3.69 o 
   0  -8   3      451.50      403.79     13.51 o 
   1  -8   3      716.25      754.09     17.97 o 
   2  -8   3      157.19      187.30     11.36 o 
   3  -8   3      265.60      270.62     12.31 o 
   4  -8   3      157.39      131.17     23.89 o 
   5  -8   3        0.85        3.51     15.03 o 
   6  -8   3       19.31       20.15     18.91 o 
  -6  -7   3        3.99       -2.40     11.82 o 
  -5  -7   3       30.97       21.05     11.86 o 
  -4  -7   3        9.02        7.21      6.94 o 
  -3  -7   3      880.21      832.28     24.26 o 
  -2  -7   3       68.89       68.80      7.71 o 
  -1  -7   3      145.16      152.53     11.95 o 
   0  -7   3       25.40       35.79      5.07 o 
   1  -7   3        9.45       14.36      3.96 o 
   2  -7   3      720.90      766.80     18.26 o 
   3  -7   3       38.62       64.78      7.60 o 
   4  -7   3      103.27       95.42     12.91 o 
   5  -7   3      116.16       93.67     23.04 o 
   6  -7   3       49.23       45.56     21.62 o 
  -6  -6   3       29.43       31.08     14.02 o 
  -5  -6   3       31.18       16.27     11.23 o 
  -4  -6   3      565.66      601.56     26.20 o 
  -3  -6   3       45.10       36.42      8.82 o 
  -2  -6   3      115.80      114.70      9.46 o 
  -1  -6   3      458.11      389.56     12.48 o 
   0  -6   3        0.18        3.94      4.04 o 
   1  -6   3     2214.63     2136.31     33.03 o 
   2  -6   3      640.38      664.67     15.99 o 
   3  -6   3      102.28      106.91      7.98 o 
   4  -6   3        2.65        5.43      7.50 o 
   5  -6   3      140.56      122.40     24.08 o 
   6  -6   3      101.78      160.99     29.72 o 
  -6  -5   3        5.59        7.92     16.99 o 
  -5  -5   3      125.22      142.01     18.60 o 
  -4  -5   3      215.82      226.33     14.45 o 
  -3  -5   3     1339.98     1225.96     28.47 o 
  -2  -5   3      503.69      496.55     14.84 o 
  -1  -5   3    10065.88     9849.03    121.05 o 
   1  -5   3    12136.38    12665.31    150.44 o 
   2  -5   3      542.48      633.20     17.02 o 
   3  -5   3       54.59       68.95      8.33 o 
   4  -5   3      307.04      323.78     17.84 o 
   5  -5   3        0.47        4.11     15.31 o 
   6  -5   3       14.82       43.26     13.99 o 
  -6  -4   3      109.81      147.58     29.08 o 
  -5  -4   3       33.39       68.07     14.66 o 
  -4  -4   3      328.15      305.01     15.49 o 
  -3  -4   3      521.26      513.79     28.55 o 
  -2  -4   3       14.26       15.06      4.20 o 
  -1  -4   3     4240.46     3863.72     76.33 o 
   0  -4   3        2.79        2.07      2.68 o 
   1  -4   3    22093.10    22593.90    260.91 o 
   2  -4   3      391.36      395.34     11.22 o 
   3  -4   3      447.74      432.83     14.30 o 
   4  -4   3       55.70       60.33      8.10 o 
   5  -4   3        6.98       20.17     10.44 o 
   6  -4   3       48.77       44.38     17.87 o 
  -6  -3   3      343.84      384.51     29.08 o 
  -5  -3   3      111.82      106.42     15.90 o 
  -4  -3   3      317.45      306.27     16.21 o 
  -3  -3   3      530.85      553.01     17.11 o 
  -2  -3   3       33.05       57.89      6.45 o 
  -1  -3   3      355.24      393.39      9.65 o 
   0  -3   3      543.08      602.83     11.24 o 
   1  -3   3     5650.10     6117.10     80.38 o 
   2  -3   3       89.43       92.79      5.93 o 
   3  -3   3      680.50      762.95     19.43 o 
   4  -3   3        0.20        2.90      5.38 o 
   5  -3   3       23.11        5.45      9.04 o 
   6  -3   3       15.86        6.43     11.79 o 
  -6  -2   3       36.46       25.38     12.85 o 
  -5  -2   3      530.02      553.95     29.06 o 
  -4  -2   3      134.39      153.89     11.68 o 
  -3  -2   3       14.67       39.39      6.20 o 
  -2  -2   3      371.45      394.41     11.52 o 
  -1  -2   3       17.00       19.19      2.50 o 
   0  -2   3     2046.14     2041.82     27.06 o 
   1  -2   3       35.53       53.66      8.11 o 
   2  -2   3        8.48        4.02      3.33 o 
   3  -2   3     1270.03     1230.66     29.68 o 
   4  -2   3      117.33      129.68     12.69 o 
   5  -2   3       24.39       30.88     11.13 o 
   6  -2   3       42.18       16.77     12.66 o 
  -6  -1   3        0.54        9.67     11.58 o 
  -5  -1   3        1.47       -6.39      6.39 o 
  -4  -1   3      101.45      117.59     10.93 o 
  -3  -1   3        8.28        5.73      4.22 o 
  -2  -1   3     3917.19     4236.35     57.23 o 
  -1  -1   3     1482.08     1554.03     22.52 o 
   0  -1   3      575.57      695.70     16.42 o 
   1  -1   3     1424.17     1460.27     37.20 o 
   2  -1   3     1107.88     1029.23     24.83 o 
   3  -1   3     1849.80     1670.69     46.13 o 
   4  -1   3       40.73       39.99      9.22 o 
   5  -1   3       43.19       22.36     10.90 o 
   6  -1   3        5.53       15.42     12.89 o 
  -6   0   3        0.23        5.96     10.16 o 
  -5   0   3       70.62       73.32     10.83 o 
  -4   0   3      101.58      100.17     11.25 o 
  -3   0   3       12.11        8.76      4.23 o 
  -2   0   3     3858.80     3858.38     64.39 o 
  -1   0   3        1.84       -0.19      2.83 o 
   0   0   3        4.69        7.78      2.05 o 
   1   0   3      120.36      135.58     10.19 o 
   2   0   3       88.20      106.98      8.68 o 
   3   0   3     1351.97     1284.97     28.13 o 
   4   0   3       22.77       41.82      8.38 o 
   5   0   3       84.46       77.03     14.55 o 
   6   0   3      120.23      140.01     35.27 o 
  -6   1   3        5.35       -6.80     10.14 o 
  -5   1   3       63.04       78.61     10.84 o 
  -4   1   3       15.59       -0.13      8.61 o 
  -3   1   3       66.45       59.76      6.50 o 
  -2   1   3       57.51       53.40      6.70 o 
  -1   1   3      985.70      951.04     16.40 o 
   0   1   3        0.20       47.60      3.88 o 
   1   1   3      182.92      195.45      8.38 o 
   2   1   3       64.23       66.92      6.50 o 
   3   1   3        9.23        0.97      6.41 o 
   4   1   3      166.59      174.24     13.02 o 
   5   1   3       10.99       17.34     10.45 o 
   6   1   3      107.81      106.96     30.60 o 
  -6   2   3        2.62       11.47     15.69 o 
  -5   2   3       34.84       51.98      9.43 o 
  -4   2   3       95.73      101.48      9.40 o 
  -3   2   3      457.38      456.07     15.56 o 
  -2   2   3      144.46      143.23     20.27 o 
  -1   2   3     1783.13     1570.57     23.98 o 
   0   2   3    20940.77    20295.41    235.01 o 
   1   2   3     3158.06     3250.11     46.94 o 
   2   2   3     3442.50     3492.69     73.44 o 
   3   2   3       10.18       15.27      7.61 o 
   4   2   3      530.45      521.11     20.63 o 
   5   2   3        3.93       11.02     12.25 o 
   6   2   3       10.27       -0.09     12.11 o 
  -6   3   3      187.50      207.07     29.44 o 
  -5   3   3      564.03      544.33     25.87 o 
  -4   3   3       76.73       57.90      9.89 o 
  -3   3   3      911.70      906.60     46.29 o 
  -2   3   3      443.15      463.39     11.98 o 
  -1   3   3      796.00      877.79     18.80 o 
   0   3   3      644.84      626.96     20.43 o 
   1   3   3     3104.37     2984.97     45.31 o 
   2   3   3     1938.76     2061.78     42.54 o 
   3   3   3        7.39        5.67      5.37 o 
   4   3   3       61.14       50.55      9.14 o 
   5   3   3      197.85      222.61     19.04 o 
   6   3   3       31.15       50.15     15.90 o 
  -6   4   3       44.76       45.75     18.77 o 
  -5   4   3      457.32      478.71     28.02 o 
  -4   4   3       10.20       13.20      5.75 o 
  -3   4   3      145.98      136.24     10.06 o 
  -2   4   3      872.82      890.94     17.40 o 
  -1   4   3       46.70       66.30      7.92 o 
   0   4   3     2071.20     2121.02     33.60 o 
   1   4   3     2858.66     2854.90     56.07 o 
   2   4   3       81.66       79.58      9.20 o 
   3   4   3      353.56      341.45     19.34 o 
   4   4   3       26.83       26.44     14.23 o 
   5   4   3      165.03      184.69     26.86 o 
  -6   5   3       15.25      -12.42     12.42 o 
  -5   5   3       64.51       66.93     13.49 o 
  -4   5   3      211.51      221.72     23.75 o 
  -3   5   3       48.25       49.30      7.79 o 
  -2   5   3      108.96      138.20     11.47 o 
  -1   5   3       62.23       86.15     11.40 o 
   0   5   3       15.57       16.01      5.61 o 
   1   5   3     1247.32     1379.87     31.53 o 
   2   5   3      196.70      178.47     17.71 o 
   3   5   3      200.48      189.80     13.56 o 
   4   5   3      285.56      370.36     19.78 o 
   5   5   3       87.95       86.32     19.45 o 
  -6   6   3      128.70      192.42     31.29 o 
  -5   6   3       31.69       29.53     14.89 o 
  -4   6   3      657.94      665.70     27.84 o 
  -3   6   3      901.05      837.72     29.10 o 
  -2   6   3      574.88      630.59     23.63 o 
  -1   6   3     1310.38     1297.59     22.85 o 
   0   6   3      100.45       89.72      7.29 o 
   1   6   3     1112.88     1170.67     26.69 o 
   2   6   3       13.50       23.76      6.79 o 
   3   6   3      257.17      249.10     15.55 o 
   4   6   3      432.34      435.67     21.18 o 
   5   6   3       17.13       24.38      9.65 o 
  -6   7   3       55.10       67.27     21.95 o 
  -5   7   3      171.55      196.86     19.25 o 
  -4   7   3      431.95      406.48     23.18 o 
  -3   7   3      770.52      733.86     28.37 o 
  -2   7   3     1882.94     1760.87     73.15 o 
  -1   7   3     1365.02     1305.15     36.13 o 
   0   7   3     1265.93     1159.03     25.48 o 
   1   7   3        2.15        7.34      5.10 o 
   2   7   3      721.20      712.29     23.21 o 
   3   7   3       27.96       36.24     21.98 o 
   4   7   3       42.87       52.62     14.96 o 
   5   7   3       55.86       68.47     13.33 o 
  -6   8   3        3.82        1.80     16.92 o 
  -5   8   3        0.53        2.90     12.30 o 
  -4   8   3       28.12       44.12     11.24 o 
  -3   8   3      166.36      142.35     14.72 o 
  -2   8   3      154.06      142.40     13.87 o 
  -1   8   3      370.18      336.62     21.26 o 
   0   8   3     1722.45     1736.95     34.17 o 
   1   8   3      725.78      706.98     22.05 o 
   2   8   3      950.18      887.46     27.05 o 
   3   8   3       26.84       31.59     10.43 o 
   4   8   3      392.91      429.54     23.28 o 
   5   8   3       29.49       29.69     11.35 o 
  -6   9   3        0.03       -6.92     16.54 o 
  -5   9   3       61.81       87.34     15.79 o 
  -4   9   3      568.75      556.70     44.44 o 
  -3   9   3      288.72      258.01     19.74 o 
  -2   9   3      289.02      273.20     19.30 o 
  -1   9   3      222.95      229.92     29.25 o 
   0   9   3      486.66      481.16     17.21 o 
   1   9   3     1877.87     1718.28     37.75 o 
   2   9   3     1211.12     1250.77     33.50 o 
   3   9   3      193.22      164.53     14.93 o 
   4   9   3        0.92       10.61      8.70 o 
  -5  10   3       14.06       33.50     13.01 o 
  -4  10   3      200.52      186.85     22.30 o 
  -3  10   3      716.92      692.99     30.81 o 
  -2  10   3       45.53       53.58     19.60 o 
  -1  10   3      616.14      592.19     48.12 o 
   0  10   3      775.60      816.13     32.63 o 
   1  10   3     2110.43     1983.02     42.79 o 
   2  10   3       30.47       23.93      8.74 o 
   3  10   3        9.81        9.26      7.77 o 
   4  10   3       19.12       20.06     10.18 o 
  -5  11   3        1.45       12.92     12.75 o 
  -4  11   3       30.10       25.21     11.12 o 
  -3  11   3       33.80       42.26     11.82 o 
  -2  11   3       81.04       46.95     12.35 o 
  -1  11   3      102.27       98.04     23.84 o 
   0  11   3       14.57       28.95     11.28 o 
   1  11   3     1050.66     1035.08     40.16 o 
   2  11   3       24.65       13.37     13.40 o 
   3  11   3      137.60      132.06     15.15 o 
   4  11   3       80.80       82.11     14.54 o 
  -5  12   3       21.58       47.41     21.19 o 
  -4  12   3       33.55       29.17     18.39 o 
  -3  12   3       53.04       17.42     20.67 o 
  -2  12   3       88.29       84.15     15.49 o 
  -1  12   3       25.42       42.56     13.13 o 
   0  12   3      105.83      116.26     24.37 o 
   1  12   3      396.16      405.83     60.68 o 
   2  12   3       76.54       73.67     13.41 o 
   3  12   3        2.34        6.81      9.04 o 
  -5  13   3        4.23       18.39     19.01 o 
  -4  13   3       56.25       47.55     16.14 o 
  -3  13   3       29.88       34.86     12.97 o 
  -2  13   3        5.82       -8.25      8.25 o 
  -1  13   3        0.74        9.26      9.61 o 
   0  13   3       11.54       21.33     11.08 o 
   1  13   3       33.05       40.39     13.36 o 
   2  13   3        3.02       14.30     12.49 o 
   3  13   3       30.01       29.79     13.58 o 
  -4  14   3       62.85       81.78     18.07 o 
  -3  14   3        5.89        5.33     10.50 o 
  -2  14   3        2.84       11.83     10.91 o 
  -1  14   3        9.67        7.62      9.81 o 
   0  14   3        7.02        1.59     10.00 o 
   1  14   3       14.48        7.59     10.90 o 
   2  14   3       10.29       21.97     22.33 o 
  -4  15   3       37.41       21.80     13.98 o 
  -3  15   3        0.51        3.19     10.86 o 
  -2  15   3        4.25       -2.26     11.01 o 
  -1  15   3       11.98       11.03     17.61 o 
   0  15   3       13.97       28.68     13.60 o 
   1  15   3        0.10       -5.89     10.55 o 
   2  15   3      155.44      199.44     26.13 o 
  -3  16   3       43.50       61.17     16.71 o 
  -2  16   3        2.54       17.88     12.32 o 
  -1  16   3       23.67        4.80     12.25 o 
   0  16   3       24.24       34.41     15.00 o 
   1  16   3        8.10        3.94     12.74 o 
  -1  17   3       75.78       47.57     25.34 o 
   0 -19   4       17.42       14.67     14.40 o 
   1 -19   4       26.58       29.68     13.68 o 
   2 -19   4       20.01        5.02     17.82 o 
  -1 -18   4       69.95       77.39     17.94 o 
   0 -18   4        5.59        1.81     21.90 o 
   1 -18   4        0.41       11.79     11.06 o 
   2 -18   4        1.90        3.41     15.17 o 
   3 -18   4        0.55      -14.27     14.27 o 
  -2 -17   4      271.52      276.00     27.59 o 
  -1 -17   4      100.66       70.58     16.35 o 
   0 -17   4       29.61       68.82     15.42 o 
   1 -17   4        6.13       18.86     11.73 o 
   2 -17   4       38.34       46.93     19.96 o 
   3 -17   4       12.02        1.85     14.60 o 
   4 -17   4        5.06       -5.31     16.50 o 
  -3 -16   4       16.67       22.48     13.81 o 
  -2 -16   4       82.34       90.73     19.07 o 
  -1 -16   4       54.82       61.92     14.43 o 
   0 -16   4      337.95      280.43     23.32 o 
   1 -16   4      371.51      391.47     25.85 o 
   2 -16   4      117.22      106.47     15.98 o 
   3 -16   4       20.79        5.93     15.22 o 
   4 -16   4      110.36      123.82     29.58 o 
  -3 -15   4       79.00      102.31     30.70 o 
  -2 -15   4        6.70       -0.67      7.84 o 
  -1 -15   4       19.70       10.29      8.16 o 
   0 -15   4       46.82       31.09     11.21 o 
   1 -15   4      394.86      431.25     29.77 o 
   2 -15   4       41.63       42.95     11.84 o 
   3 -15   4        0.95       23.18     15.93 o 
   4 -15   4       44.10        7.96     15.31 o 
   5 -15   4        2.81       -4.88     17.45 o 
  -4 -14   4       82.43      106.21     24.44 o 
  -3 -14   4      197.04      262.08     25.02 o 
  -2 -14   4       52.80       57.62     11.13 o 
  -1 -14   4      678.30      755.38     26.22 o 
   0 -14   4      387.53      423.28     19.24 o 
   1 -14   4     1354.40     1373.85     43.02 o 
   2 -14   4        2.45        0.68      8.10 o 
   3 -14   4        0.14       -4.08     12.28 o 
   4 -14   4       24.36        5.40     14.27 o 
   5 -14   4        0.54       -4.55     14.36 o 
  -4 -13   4        6.16        5.89     11.86 o 
  -3 -13   4      133.25      125.29     18.69 o 
  -2 -13   4      108.52       97.27     11.99 o 
  -1 -13   4      824.10      911.09     45.05 o 
   0 -13   4        0.93       -5.53      5.86 o 
   1 -13   4     1144.31     1064.00     36.41 o 
   2 -13   4        4.70       15.42      8.56 o 
   3 -13   4        2.52        0.81     12.61 o 
   4 -13   4      103.86      122.50     26.83 o 
   5 -13   4        1.54      -14.08     14.08 o 
  -4 -12   4        6.92        6.71     11.12 o 
  -3 -12   4       74.16       58.10     10.90 o 
  -2 -12   4     2743.51     2610.45     65.22 o 
  -1 -12   4      601.18      587.32     21.24 o 
   0 -12   4      269.31      285.04     14.68 o 
   1 -12   4      700.10      698.34     48.54 o 
   2 -12   4       45.41       44.97      9.74 o 
   3 -12   4        7.05       28.87     15.22 o 
   4 -12   4      322.39      342.08     37.78 o 
   5 -12   4        1.20       11.71     19.25 o 
  -5 -11   4        5.14        4.91     12.10 o 
  -4 -11   4       59.20       62.04     27.19 o 
  -3 -11   4       10.43        1.84      6.80 o 
  -2 -11   4      765.89      757.02     24.75 o 
  -1 -11   4       87.90       94.59     10.07 o 
   0 -11   4      309.22      289.41     13.82 o 
   1 -11   4      189.82      196.19     15.59 o 
   2 -11   4      619.39      671.94     19.60 o 
   3 -11   4       20.04        9.62     14.03 o 
   4 -11   4       28.59       34.18     18.87 o 
   5 -11   4        0.11        9.62     16.88 o 
   6 -11   4       17.48       18.91     23.56 o 
  -5 -10   4      166.45      166.99     25.84 o 
  -4 -10   4       66.22       81.41     15.31 o 
  -3 -10   4        9.34       -1.24      6.60 o 
  -2 -10   4       95.32       83.51     19.54 o 
  -1 -10   4       34.75       49.13      7.27 o 
   0 -10   4       25.21       33.40      8.81 o 
   1 -10   4      142.47      145.53      9.92 o 
   2 -10   4     1742.72     1724.14     33.14 o 
   3 -10   4       65.89       63.62     18.63 o 
   4 -10   4        2.43       22.56     16.45 o 
   5 -10   4        5.13       -1.94     13.75 o 
   6 -10   4       13.09       11.24     18.06 o 
  -5  -9   4        0.82        2.99     11.33 o 
  -4  -9   4       52.65       69.96     14.65 o 
  -3  -9   4       68.22       77.77     10.09 o 
  -2  -9   4      527.03      521.44     19.72 o 
  -1  -9   4      211.38      217.38     15.11 o 
   0  -9   4     1327.84     1268.04     26.75 o 
   1  -9   4       10.33       13.10      4.62 o 
   2  -9   4     6792.47     6930.83     93.17 o 
   3  -9   4       43.63       45.95      6.86 o 
   4  -9   4       28.77       22.90     15.31 o 
   5  -9   4        2.94      -12.75     12.75 o 
   6  -9   4        9.66        7.11     16.17 o 
  -5  -8   4      175.31      223.00     23.76 o 
  -4  -8   4       36.54       20.95     17.23 o 
  -3  -8   4      265.18      237.94     14.59 o 
  -2  -8   4      874.46      898.10     23.44 o 
  -1  -8   4       44.83       42.25      6.22 o 
   0  -8   4      518.40      538.51     15.68 o 
   1  -8   4      125.29      126.23      7.91 o 
   2  -8   4     4570.21     4651.12     65.81 o 
   3  -8   4       21.62       11.51      5.09 o 
   4  -8   4        2.49       -5.06      7.26 o 
   5  -8   4        0.53        4.98     14.46 o 
   6  -8   4       15.16       -4.50     14.93 o 
  -6  -7   4        2.38       27.09     13.78 o 
  -5  -7   4      523.99      605.85     33.63 o 
  -4  -7   4      103.38       96.99     21.90 o 
  -3  -7   4     1315.06     1291.81     36.24 o 
  -2  -7   4      100.38      121.62     17.77 o 
  -1  -7   4        2.89        4.69      3.80 o 
   0  -7   4      380.53      473.46     26.64 o 
   1  -7   4      337.42      346.69     11.21 o 
   2  -7   4     4642.19     4702.89     65.14 o 
   3  -7   4        0.93       -0.03      4.25 o 
   4  -7   4        5.19        3.17      7.42 o 
   5  -7   4        7.36       22.62     10.78 o 
   6  -7   4        0.01        9.34     17.68 o 
  -6  -6   4        0.10       12.55     12.70 o 
  -5  -6   4       41.17       37.16     25.48 o 
  -4  -6   4       39.57       45.01      8.64 o 
  -3  -6   4     1236.53     1231.02     28.69 o 
  -2  -6   4     2028.00     2306.10     39.45 o 
  -1  -6   4      237.57      265.84     20.74 o 
   0  -6   4      213.35      209.37     31.93 o 
   1  -6   4     1961.25     2005.19     45.24 o 
   2  -6   4      761.86      797.14     17.38 o 
   3  -6   4      275.96      294.40     11.85 o 
   4  -6   4      177.78      211.88     17.61 o 
   5  -6   4       17.83       15.58     23.87 o 
   6  -6   4       13.98        8.34     16.92 o 
  -6  -5   4       58.84       75.71     22.23 o 
  -5  -5   4        6.36        7.29      9.85 o 
  -4  -5   4        4.07        6.90      5.79 o 
  -3  -5   4       17.98       21.50      5.64 o 
  -2  -5   4      370.67      385.01     18.77 o 
  -1  -5   4     2359.11     2226.01     40.08 o 
   0  -5   4      653.46      684.82     24.20 o 
   1  -5   4       58.43       80.94      8.74 o 
   2  -5   4      254.82      286.30      9.41 o 
   3  -5   4      519.43      472.59     14.53 o 
   4  -5   4      854.11      849.95     32.52 o 
   5  -5   4       29.20       15.13     10.12 o 
   6  -5   4       76.11       49.38     35.39 o 
  -6  -4   4       88.01       83.47     18.25 o 
  -5  -4   4       11.60        4.10      8.97 o 
  -4  -4   4       27.62       17.53      6.86 o 
  -3  -4   4      143.42      154.38      9.79 o 
  -2  -4   4        0.77        3.93      3.29 o 
  -1  -4   4    12087.68    12300.90    146.51 o 
   0  -4   4      577.18      557.99     19.11 o 
   1  -4   4       85.79      168.73      9.92 o 
   2  -4   4       81.50       79.00      5.26 o 
   3  -4   4      303.69      286.79     15.35 o 
   4  -4   4      327.65      277.06     19.22 o 
   5  -4   4       19.27       21.94      9.51 o 
   6  -4   4       63.11       75.93     23.25 o 
  -6  -3   4      162.43      169.83     21.57 o 
  -5  -3   4       20.91       17.61     10.00 o 
  -4  -3   4      179.87      197.63     12.74 o 
  -3  -3   4       66.61       75.62      7.31 o 
  -2  -3   4      701.81      711.61     16.17 o 
  -1  -3   4      329.68      284.47      7.51 o 
   0  -3   4     1518.63     1623.16     27.10 o 
   1  -3   4    12445.44    12832.94    187.65 o 
   2  -3   4      215.88      184.47      8.62 o 
   3  -3   4      195.21      223.34     10.73 o 
   4  -3   4       12.44       10.93      6.06 o 
   5  -3   4        0.00       -4.14     13.32 o 
   6  -3   4       22.86       23.14     18.80 o 
  -6  -2   4       55.41       45.91     26.97 o 
  -5  -2   4        0.21       -0.04      8.53 o 
  -4  -2   4      217.91      249.39     13.62 o 
  -3  -2   4      178.35      179.50      9.75 o 
  -2  -2   4      214.68      196.06      8.70 o 
  -1  -2   4        1.60       -0.47      3.82 o 
   0  -2   4     3249.71     3422.15     43.83 o 
   1  -2   4     1175.05     1196.21     19.93 o 
   2  -2   4       74.05       76.96      6.93 o 
   3  -2   4     1855.58     1845.53     45.42 o 
   4  -2   4        0.25       -1.80      8.82 o 
   5  -2   4       86.58       98.73     16.04 o 
   6  -2   4        2.63      -11.52     11.52 o 
  -6  -1   4       15.61       11.86     11.32 o 
  -5  -1   4       88.26       81.36     28.82 o 
  -4  -1   4      614.67      628.43     20.19 o 
  -3  -1   4       26.57       37.78      5.57 o 
  -2  -1   4       20.25       23.65      3.96 o 
  -1  -1   4       47.43       49.49      4.89 o 
   0  -1   4     3671.00     3931.66     49.93 o 
   1  -1   4    16718.00    16701.37    195.39 o 
   2  -1   4     1332.65     1364.73     25.63 o 
   3  -1   4     2927.44     2803.44     46.81 o 
   4  -1   4      269.13      262.56     14.63 o 
   5  -1   4      240.38      236.21     36.34 o 
   6  -1   4       35.38       54.47     15.96 o 
  -6   0   4       78.90       66.27     15.22 o 
  -5   0   4       65.76       93.76     20.38 o 
  -4   0   4      993.72     1013.31     43.34 o 
  -3   0   4      245.31      254.41     13.65 o 
  -2   0   4     1847.09     1879.90     30.28 o 
  -1   0   4    12901.32    13640.58    163.27 o 
   0   0   4    12182.74    12774.02    150.02 o 
   1   0   4      344.86      366.16     21.81 o 
   2   0   4     2017.71     2133.27     35.90 o 
   3   0   4     1104.91     1097.19     25.83 o 
   4   0   4      542.67      585.23     20.88 o 
   5   0   4        0.43       -3.19      8.74 o 
   6   0   4       17.84       22.76     13.42 o 
  -6   1   4        6.74       10.76     15.79 o 
  -5   1   4      114.92       81.71     10.42 o 
  -4   1   4      144.47      142.56     10.65 o 
  -3   1   4      880.17      981.62     22.32 o 
  -2   1   4       20.69       13.31      3.80 o 
  -1   1   4    10366.78    10965.86    130.59 o 
   0   1   4      402.74      460.02     25.51 o 
   1   1   4      556.10      590.98     14.81 o 
   2   1   4      763.81      843.94     20.38 o 
   3   1   4        9.02       12.72      5.36 o 
   4   1   4      162.95      197.89     13.89 o 
   5   1   4      255.43      251.63     22.30 o 
   6   1   4       25.95       27.98     14.42 o 
  -6   2   4        2.49        1.09     14.13 o 
  -5   2   4      720.84      712.64     24.28 o 
  -4   2   4      208.52      243.42     13.10 o 
  -3   2   4     1398.94     1515.66     30.47 o 
  -2   2   4      107.57      124.95      9.72 o 
  -1   2   4      451.49      506.19     11.90 o 
   0   2   4     2955.09     2977.14     52.21 o 
   1   2   4     1324.35     1340.28     25.37 o 
   2   2   4      115.48      115.85      8.73 o 
   3   2   4       14.36       22.34      6.46 o 
   4   2   4        0.18       -4.27      5.71 o 
   5   2   4      158.31      179.77     20.86 o 
   6   2   4        1.72        2.01     11.62 o 
  -6   3   4       31.69       21.24     15.64 o 
  -5   3   4      591.24      627.96     28.70 o 
  -4   3   4      576.43      567.97     19.06 o 
  -3   3   4      919.29      892.14     32.61 o 
  -2   3   4     2642.97     2681.42     48.28 o 
  -1   3   4     5014.14     5047.60     65.78 o 
   0   3   4     4952.66     4772.91     63.97 o 
   1   3   4     2229.73     2099.67     35.87 o 
   2   3   4      199.53      210.99     11.65 o 
   3   3   4     3007.06     2832.79     51.25 o 
   4   3   4      333.10      338.90     18.04 o 
   5   3   4        4.53       -2.64     11.78 o 
   6   3   4       68.92       61.11     17.06 o 
  -6   4   4      189.21      270.26     31.90 o 
  -5   4   4      155.30      144.59     16.46 o 
  -4   4   4        8.90        6.40     10.81 o 
  -3   4   4       89.27       94.10      7.53 o 
  -2   4   4      974.00      941.32     18.25 o 
  -1   4   4     4387.20     4337.23     58.58 o 
   0   4   4     1475.58     1304.29     32.78 o 
   1   4   4      920.34      872.48     21.27 o 
   2   4   4       88.11       95.91      9.13 o 
   3   4   4     1677.32     1700.64     38.32 o 
   4   4   4        1.23       -2.93      5.79 o 
   5   4   4      217.81      236.54     23.65 o 
  -6   5   4      298.14      297.14     34.56 o 
  -5   5   4       84.14       65.85     18.68 o 
  -4   5   4      500.82      480.10     23.60 o 
  -3   5   4     1719.04     1676.58     43.08 o 
  -2   5   4     3681.08     3550.69     68.71 o 
  -1   5   4     1465.22     1581.19     26.86 o 
   0   5   4      179.23      180.94      9.36 o 
   1   5   4       75.65       96.41      8.52 o 
   2   5   4     1019.83      989.96     26.24 o 
   3   5   4      435.25      433.14     19.22 o 
   4   5   4      126.13      145.73     14.70 o 
   5   5   4       44.44       66.55     23.94 o 
  -6   6   4       57.95       69.92     22.71 o 
  -5   6   4        8.58       14.87     18.06 o 
  -4   6   4       16.46       15.23      8.69 o 
  -3   6   4      771.04      756.80     28.21 o 
  -2   6   4      831.29      781.02     27.46 o 
  -1   6   4     1224.28     1346.50     24.72 o 
   0   6   4      980.22      908.35     21.64 o 
   1   6   4     1434.18     1407.50     30.83 o 
   2   6   4     2819.59     2651.79     49.39 o 
   3   6   4       75.29       63.65     10.30 o 
   4   6   4      106.42      115.42     13.69 o 
   5   6   4       28.43       39.05     10.78 o 
  -5   7   4       61.45       80.70     14.76 o 
  -4   7   4        3.28       14.03      9.65 o 
  -3   7   4      202.58      240.58     17.96 o 
  -2   7   4      107.45       95.47     12.05 o 
  -1   7   4        0.65       -4.52      4.52 o 
   0   7   4     2157.90     2258.94     40.27 o 
   1   7   4      754.37      769.27     23.17 o 
   2   7   4     1856.10     1716.30     38.69 o 
   3   7   4        3.97        1.40     12.20 o 
   4   7   4      521.99      513.25     24.26 o 
   5   7   4       94.43       74.61     13.84 o 
  -5   8   4       15.02       10.82     10.88 o 
  -4   8   4       38.32       46.27     11.57 o 
  -3   8   4      270.64      239.19     18.78 o 
  -2   8   4       15.93       21.64      8.33 o 
  -1   8   4       63.88       80.52     23.63 o 
   0   8   4       63.41       59.75     13.47 o 
   1   8   4      592.99      541.30     19.84 o 
   2   8   4     1086.63     1057.19     35.62 o 
   3   8   4       35.52       29.35      8.98 o 
   4   8   4       96.42      139.16     15.78 o 
  -5   9   4      118.12       83.85     15.79 o 
  -4   9   4      133.92      148.21     17.49 o 
  -3   9   4      357.60      330.74     22.17 o 
  -2   9   4       56.04       46.89     10.91 o 
  -1   9   4       54.50       41.30     13.91 o 
   0   9   4       27.49       24.66      9.02 o 
   1   9   4      902.82      860.41     26.19 o 
   2   9   4       11.35       16.43      7.57 o 
   3   9   4      178.61      195.00     16.25 o 
   4   9   4        0.04       -1.76      8.01 o 
  -5  10   4      138.69      165.31     20.22 o 
  -4  10   4      264.06      263.86     42.05 o 
  -3  10   4      241.96      223.37     29.87 o 
  -2  10   4        3.40        2.16      7.59 o 
  -1  10   4      255.49      264.04     20.52 o 
   0  10   4      201.12      182.08     20.29 o 
   1  10   4       47.00       60.16     10.11 o 
   2  10   4       60.32       69.74     12.50 o 
   3  10   4       19.67       32.69     10.05 o 
   4  10   4        6.63        7.83     15.61 o 
  -5  11   4       55.50       64.14     16.22 o 
  -4  11   4       18.89       22.59     11.45 o 
  -3  11   4      104.48      113.25     23.54 o 
  -2  11   4        7.71       14.33     11.71 o 
  -1  11   4       47.26       58.26     12.66 o 
   0  11   4        3.01        1.34      8.98 o 
   1  11   4       24.36       12.86      9.84 o 
   2  11   4       14.04       -6.70      6.70 o 
   3  11   4      351.63      413.56     26.60 o 
  -5  12   4       17.24       33.58     14.67 o 
  -4  12   4        0.00       -0.78     10.30 o 
  -3  12   4       13.37        6.73      9.60 o 
  -2  12   4      405.64      415.67     39.18 o 
  -1  12   4       13.94       21.40     10.98 o 
   0  12   4      213.61      224.23     21.49 o 
   1  12   4        3.10       10.17     10.07 o 
   2  12   4       57.30       76.76     16.98 o 
   3  12   4      287.67      326.52     22.20 o 
  -4  13   4       20.30       15.35     17.49 o 
  -3  13   4       56.36       46.38     19.34 o 
  -2  13   4      694.67      624.38     32.85 o 
  -1  13   4        9.59       13.43     10.64 o 
   0  13   4       95.87       83.52     16.78 o 
   1  13   4        4.82       -3.92     11.52 o 
   2  13   4       67.39       49.83     15.48 o 
  -4  14   4        3.54      -10.47     12.66 o 
  -3  14   4       26.03       31.26     13.08 o 
  -2  14   4      149.47      164.66     34.65 o 
  -1  14   4        2.87        4.68     10.16 o 
   0  14   4      182.81      186.70     30.29 o 
   1  14   4        5.17        1.81     13.25 o 
   2  14   4        0.62       10.26     12.53 o 
  -3  15   4       15.59       35.29     14.81 o 
  -2  15   4       87.85       85.52     24.25 o 
  -1  15   4       46.94       39.78     21.83 o 
   0  15   4       14.52       23.04     13.48 o 
   1  15   4        5.95        0.74     11.32 o 
  -2  16   4       14.73       20.92     13.77 o 
  -1  16   4       11.01       21.07     26.10 o 
   0  16   4       19.12       12.21     12.75 o 
  -1 -19   5        2.60        2.98     13.36 o 
   0 -19   5       13.67       -7.61     10.37 o 
   1 -19   5       13.90        4.89     27.68 o 
   2 -19   5       49.21       37.07     22.00 o 
  -2 -18   5       51.58       83.48     25.98 o 
  -1 -18   5        0.00        6.21     19.96 o 
   0 -18   5       88.18      111.66     18.51 o 
   1 -18   5        1.58        2.47     10.82 o 
   2 -18   5      198.97      168.43     31.52 o 
   3 -18   5       13.55        7.63     17.30 o 
  -2 -17   5       27.92       17.19     12.79 o 
  -1 -17   5      123.59      127.63     50.49 o 
   0 -17   5      394.66      370.25     34.82 o 
   1 -17   5        6.02        4.19     10.19 o 
   2 -17   5      140.78      141.46     28.11 o 
   3 -17   5       10.84        1.75     15.83 o 
   4 -17   5       20.17       29.91     23.09 o 
  -3 -16   5       36.65       19.15     27.14 o 
  -2 -16   5       16.13       21.33      9.23 o 
  -1 -16   5      363.15      392.65     26.73 o 
   0 -16   5        0.02       10.68      9.87 o 
   1 -16   5       75.35       89.62     15.39 o 
   2 -16   5        8.35       11.71     15.22 o 
   3 -16   5        3.50        4.55     15.45 o 
   4 -16   5        0.27        3.08     17.21 o 
  -3 -15   5       20.75       34.73     13.00 o 
  -2 -15   5        0.44       -1.97      7.19 o 
  -1 -15   5      134.76      114.25     20.02 o 
   0 -15   5        1.88       23.82     11.66 o 
   1 -15   5      344.26      330.54     29.08 o 
   2 -15   5        2.28        7.02     14.84 o 
   3 -15   5        1.23       -8.11     11.57 o 
   4 -15   5       12.25      -12.94     14.60 o 
   5 -15   5        3.30        2.84     18.68 o 
  -4 -14   5      138.08      138.97     21.54 o 
  -3 -14   5       92.44      118.69     18.77 o 
  -2 -14   5       43.37       73.20     14.86 o 
  -1 -14   5      182.54      182.15     14.60 o 
   0 -14   5      264.90      294.26     16.80 o 
   1 -14   5       17.30        2.12      8.63 o 
   2 -14   5       59.76       48.49     34.37 o 
   3 -14   5      273.01      288.89     34.08 o 
   4 -14   5        2.16       -5.64     12.99 o 
   5 -14   5       40.44       21.19     17.63 o 
  -4 -13   5       49.67       34.83     14.32 o 
  -3 -13   5       47.93       47.17     14.64 o 
  -2 -13   5       15.61       24.86      8.64 o 
  -1 -13   5      207.45      238.94     15.14 o 
   0 -13   5      121.51      129.45     11.50 o 
   1 -13   5        1.65        2.27      5.98 o 
   2 -13   5        0.02       -1.39      7.03 o 
   3 -13   5      666.34      707.15     47.12 o 
   4 -13   5       44.56       75.66     22.66 o 
  -4 -12   5       97.38       88.84     34.63 o 
  -3 -12   5        3.63        4.77      9.29 o 
  -2 -12   5      779.13      820.36     26.99 o 
  -1 -12   5       47.37       52.12      8.81 o 
   0 -12   5        1.77       -5.70      5.70 o 
   1 -12   5        6.56       -1.27      5.07 o 
   2 -12   5        0.37       -3.75      5.90 o 
   3 -12   5     1563.69     1565.75     70.92 o 
   4 -12   5       58.19       66.94     22.23 o 
   5 -12   5        0.02      -14.79     15.74 o 
  -5 -11   5        1.80        6.08     11.47 o 
  -4 -11   5      116.40      129.83     19.12 o 
  -3 -11   5        0.11       -0.05      9.03 o 
  -2 -11   5      604.78      639.30     22.29 o 
  -1 -11   5       23.17        6.23      6.68 o 
   0 -11   5       61.55       62.26     11.09 o 
   1 -11   5      138.61      151.15     16.63 o 
   2 -11   5       22.65       30.90      6.58 o 
   3 -11   5     1038.80     1057.52     57.41 o 
   4 -11   5       39.19       44.99     19.48 o 
   5 -11   5        2.22        1.37     17.73 o 
   6 -11   5        0.65      -14.32     16.88 o 
  -5 -10   5        0.14       -0.75     10.65 o 
  -4 -10   5      202.29      230.61     22.85 o 
  -3 -10   5       14.64       12.18     14.82 o 
  -2 -10   5     1554.59     1533.25     34.49 o 
  -1 -10   5      486.38      546.67     18.21 o 
   0 -10   5        6.89        6.54      4.65 o 
   1 -10   5       95.88      106.07     10.55 o 
   2 -10   5      215.69      218.25     13.20 o 
   3 -10   5      160.29      176.58     15.49 o 
   4 -10   5       25.64       49.44     18.63 o 
   5 -10   5        8.81       28.25     18.63 o 
   6 -10   5        7.75        6.45     19.29 o 
  -5  -9   5       48.23       62.25     15.96 o 
  -4  -9   5       17.95       13.32      9.62 o 
  -3  -9   5       24.06       22.68      7.13 o 
  -2  -9   5      248.77      230.82     12.86 o 
  -1  -9   5       57.87       72.10      7.72 o 
   0  -9   5     1263.06     1232.28     32.02 o 
   1  -9   5       40.12       45.39      5.99 o 
   2  -9   5      308.33      390.03     14.10 o 
   3  -9   5       43.64       49.42      9.83 o 
   4  -9   5       42.88       47.97     14.41 o 
   5  -9   5       82.26       68.17     22.52 o 
   6  -9   5        2.40       -8.86     16.21 o 
  -5  -8   5      281.30      271.19     25.86 o 
  -4  -8   5        0.11        2.52     10.22 o 
  -3  -8   5      430.30      445.22     27.78 o 
  -2  -8   5        1.20       -3.38      4.08 o 
  -1  -8   5      513.82      553.66     16.28 o 
   1  -8   5        1.69        7.78      6.26 o 
   2  -8   5      852.52      824.72     19.41 o 
   3  -8   5       52.69       31.55      8.86 o 
   4  -8   5      189.43      192.58     17.19 o 
   5  -8   5        7.53       12.47     16.12 o 
   6  -8   5        2.94       -9.91     17.30 o 
  -6  -7   5        0.12        8.73     12.44 o 
  -5  -7   5      292.37      357.73     27.38 o 
  -4  -7   5       64.67       59.31     13.23 o 
  -3  -7   5      212.69      216.47     12.91 o 
  -2  -7   5       25.68       32.33      5.65 o 
  -1  -7   5       32.97       32.23      5.21 o 
   0  -7   5      576.62      523.62     17.99 o 
   1  -7   5     1347.48     1354.89     24.73 o 
   2  -7   5      206.53      202.38      8.80 o 
   3  -7   5        0.61        1.25      6.43 o 
   4  -7   5       93.33      115.42     28.89 o 
   5  -7   5        9.16       10.30     10.22 o 
   6  -7   5        4.11       11.57     17.02 o 
  -6  -6   5        0.03        2.17     11.98 o 
  -5  -6   5       55.46       80.71     16.10 o 
  -4  -6   5       20.34        7.27     16.85 o 
  -3  -6   5       81.75       95.96     12.90 o 
  -2  -6   5      476.13      486.77     16.56 o 
  -1  -6   5      663.06      694.31     16.35 o 
   0  -6   5      133.61      142.38     10.45 o 
   1  -6   5       37.56       64.17      5.01 o 
   2  -6   5      138.36      165.60      7.20 o 
   3  -6   5      361.94      326.05     16.23 o 
   4  -6   5      839.65      827.14     32.29 o 
   5  -6   5        7.55       -4.53      8.65 o 
   6  -6   5       13.36       24.37     14.65 o 
  -6  -5   5        8.33       12.55     12.43 o 
  -5  -5   5      152.53      196.96     20.31 o 
  -4  -5   5       26.46       32.44     10.48 o 
  -3  -5   5      838.74      822.44     21.50 o 
  -2  -5   5     2818.42     2811.71     43.38 o 
  -1  -5   5      182.36      172.05      7.50 o 
   0  -5   5      602.99      606.83     13.65 o 
   1  -5   5     1074.45     1116.63     19.25 o 
   2  -5   5       46.73       52.58      5.54 o 
   3  -5   5      704.02      675.63     17.47 o 
   4  -5   5     1164.11     1211.78     57.41 o 
   5  -5   5      162.48      173.03     28.49 o 
   6  -5   5       34.19       37.26     21.43 o 
  -6  -4   5       29.19        6.69     16.33 o 
  -5  -4   5       12.04       -0.99      8.29 o 
  -4  -4   5      150.33      162.22     34.11 o 
  -3  -4   5      571.07      548.94     16.40 o 
  -2  -4   5      689.57      661.79     15.40 o 
  -1  -4   5     2127.58     2275.32     76.31 o 
   0  -4   5     2729.18     2698.31     39.81 o 
   1  -4   5        3.80       18.19     11.54 o 
   2  -4   5      435.88      451.23     15.84 o 
   3  -4   5      262.28      304.25     13.83 o 
   4  -4   5      358.83      358.24     22.34 o 
   5  -4   5      246.03      356.27     25.05 o 
   6  -4   5       11.65        2.33     16.43 o 
  -6  -3   5       23.23       20.34     12.58 o 
  -5  -3   5        5.69        9.70      9.23 o 
  -4  -3   5      565.63      561.23     32.90 o 
  -3  -3   5        5.57        1.95      3.62 o 
  -2  -3   5     3107.98     3320.17     59.59 o 
  -1  -3   5     3004.97     2913.28     52.51 o 
   0  -3   5     2364.28     2494.08     34.59 o 
   1  -3   5     1905.60     2001.11     64.04 o 
   2  -3   5      404.67      404.44     11.38 o 
   3  -3   5      176.52      200.76     10.28 o 
   4  -3   5       29.48       44.62     11.19 o 
   5  -3   5       36.28       55.37     13.65 o 
   6  -3   5       10.30        5.47     11.84 o 
  -6  -2   5        6.07        5.70     15.88 o 
  -5  -2   5       15.22       37.93     18.89 o 
  -4  -2   5      721.11      725.54     21.86 o 
  -3  -2   5      787.80      764.40     19.17 o 
  -2  -2   5     2734.39     2857.60     41.45 o 
  -1  -2   5        1.53       11.89      4.46 o 
   0  -2   5    19512.29    19353.27    223.70 o 
   1  -2   5     5943.56     5777.03     73.15 o 
   2  -2   5     1661.81     1627.47     28.49 o 
   3  -2   5      155.66      145.78      9.32 o 
   4  -2   5      175.85      171.71     16.88 o 
   5  -2   5        2.99       20.97     10.06 o 
   6  -2   5       40.48       33.57     29.01 o 
  -6  -1   5       34.38       30.83     12.80 o 
  -5  -1   5      153.93      144.28     20.79 o 
  -4  -1   5     2156.24     2139.97     40.94 o 
  -3  -1   5     1278.89     1255.21     26.41 o 
  -1  -1   5       37.67       44.68      4.37 o 
   0  -1   5     3809.63     3924.48     51.25 o 
   1  -1   5     4604.37     4464.43     59.32 o 
   2  -1   5      665.33      591.25     15.91 o 
   3  -1   5       51.43       53.45      7.20 o 
   4  -1   5      842.20      778.89     31.82 o 
   5  -1   5        0.04       -3.27      8.41 o 
   6  -1   5        3.34       -4.22     10.99 o 
  -6   0   5       99.17       95.15     31.22 o 
  -5   0   5     1017.92     1036.63     37.20 o 
  -4   0   5     1374.27     1252.69     35.58 o 
  -3   0   5      158.53      176.33      9.70 o 
  -2   0   5      130.66      129.52      6.93 o 
  -1   0   5      181.34      146.76     14.23 o 
   0   0   5      330.62      323.50     11.09 o 
   1   0   5      594.91      586.62     17.31 o 
   2   0   5     3128.46     3049.76     47.67 o 
   3   0   5      165.20      163.68     10.92 o 
   4   0   5     1906.06     1835.71     40.09 o 
   5   0   5      118.77      125.00     17.99 o 
   6   0   5      117.75      128.60     27.40 o 
  -6   1   5        1.02       -6.40     12.09 o 
  -5   1   5      396.70      391.11     23.42 o 
  -4   1   5      153.51      143.42     10.58 o 
  -3   1   5     1649.43     1526.86     29.79 o 
  -2   1   5      788.17      766.43     17.03 o 
  -1   1   5      964.34      899.72     17.47 o 
   0   1   5      644.89      668.26     18.67 o 
   1   1   5      197.59      220.13      9.59 o 
   2   1   5      839.78      875.77     21.54 o 
   3   1   5      250.06      242.67     13.58 o 
   4   1   5       55.78       60.20     11.42 o 
   5   1   5        6.01        9.20     10.69 o 
   6   1   5       46.67       29.76     14.67 o 
  -6   2   5       17.36        2.94     14.70 o 
  -5   2   5       83.49      102.87     22.52 o 
  -4   2   5      207.94      202.79     12.27 o 
  -3   2   5      743.35      745.41     19.29 o 
  -2   2   5     3046.31     3010.95     44.36 o 
  -1   2   5     5216.34     5079.71     66.65 o 
   0   2   5     3353.24     3225.19     46.47 o 
   1   2   5     3889.70     3930.34     57.17 o 
   2   2   5     1851.02     1863.90     35.57 o 
   3   2   5     1340.50     1236.83     35.00 o 
   4   2   5       40.18       36.53      8.80 o 
   5   2   5      165.69      212.91     22.33 o 
   6   2   5        3.46       10.24     12.32 o 
  -6   3   5       21.66       28.59     16.88 o 
  -5   3   5        1.65       -5.77      8.03 o 
  -4   3   5       20.89       11.13      5.76 o 
  -3   3   5      115.95      146.47      9.14 o 
  -2   3   5      724.35      752.54     16.99 o 
  -1   3   5      712.81      784.51     16.88 o 
   0   3   5      660.37      676.10     16.56 o 
   1   3   5     1207.71     1202.42     41.67 o 
   2   3   5      111.01      112.39     12.56 o 
   3   3   5     1046.39      958.22     26.98 o 
   4   3   5       15.61       17.32      7.88 o 
   5   3   5      223.19      252.19     23.90 o 
  -6   4   5        0.39       13.46     15.69 o 
  -5   4   5        0.14        9.29     13.61 o 
  -4   4   5      148.58      141.25     14.31 o 
  -3   4   5       66.89      102.23     15.16 o 
  -2   4   5      251.52      285.12      9.56 o 
  -1   4   5        3.15       15.08      3.84 o 
   0   4   5       83.40       95.78      9.74 o 
   1   4   5      512.55      522.49     16.67 o 
   2   4   5      149.92      126.52     10.28 o 
   3   4   5      671.81      668.96     23.40 o 
   4   4   5        2.13       -0.42      5.85 o 
   5   4   5      155.92      111.98     18.41 o 
  -6   5   5       11.39       -8.11     15.26 o 
  -5   5   5       11.50        7.88      8.87 o 
  -4   5   5      452.53      445.94     24.84 o 
  -3   5   5      782.97      834.10     29.13 o 
  -2   5   5     1433.19     1350.94     36.60 o 
  -1   5   5     2259.81     2264.14     36.47 o 
   0   5   5     1653.01     1693.43     31.84 o 
   1   5   5        0.11        7.61      5.08 o 
   2   5   5      494.54      471.64     18.13 o 
   3   5   5      189.07      223.62     16.04 o 
   4   5   5      137.80      141.57     14.40 o 
   5   5   5       49.91       57.45     15.54 o 
  -6   6   5       14.80       13.37     17.16 o 
  -5   6   5       39.24       48.34     15.41 o 
  -4   6   5      800.63      710.84     39.11 o 
  -3   6   5     1105.25     1059.85     34.72 o 
  -2   6   5      323.72      341.77     18.62 o 
  -1   6   5      271.38      290.36     15.67 o 
   0   6   5     1464.46     1440.46     29.85 o 
   1   6   5      502.27      499.71     18.16 o 
   2   6   5      207.24      203.55     13.88 o 
   3   6   5       77.87       74.93     10.93 o 
   4   6   5        2.38        2.05      8.43 o 
   5   6   5        0.54       -1.54     10.89 o 
  -6   7   5       20.64       24.22     18.91 o 
  -5   7   5        4.41       -4.28     15.69 o 
  -4   7   5      490.63      467.41     24.90 o 
  -3   7   5      409.79      383.44     22.44 o 
  -2   7   5     1125.06     1103.57     35.33 o 
  -1   7   5      142.99      142.18     19.60 o 
   0   7   5      803.90      729.93     20.97 o 
   1   7   5       13.36       13.30      6.29 o 
   2   7   5        8.62        7.15      9.00 o 
   3   7   5       31.27       13.25     11.69 o 
   4   7   5       88.83       87.82     13.54 o 
   5   7   5        1.11       -1.67     11.86 o 
  -6   8   5        0.95       -5.17     15.31 o 
  -5   8   5       32.92       45.15     13.30 o 
  -4   8   5      181.27      175.90     18.22 o 
  -3   8   5        8.95       19.59      9.22 o 
  -2   8   5      100.64      124.15     14.36 o 
  -1   8   5      635.70      589.44     35.84 o 
   0   8   5      319.48      316.84     23.20 o 
   1   8   5      245.76      246.18     17.88 o 
   2   8   5       13.02       23.83      8.04 o 
   3   8   5      157.19      139.05     14.12 o 
   4   8   5      158.70      168.43     28.01 o 
  -5   9   5       24.64       29.50     12.25 o 
  -4   9   5        1.28       -3.93      8.10 o 
  -3   9   5       97.08       88.62     14.30 o 
  -2   9   5      123.91      125.21     15.50 o 
  -1   9   5     1139.68     1100.34     38.05 o 
   0   9   5       98.33      104.24     14.87 o 
   1   9   5     1090.70     1079.85     37.12 o 
   2   9   5      136.50      120.38     13.09 o 
   3   9   5      159.34      129.50     23.57 o 
   4   9   5      137.38      154.69     22.85 o 
  -5  10   5       30.64       28.16     12.48 o 
  -4  10   5        8.35       21.02     10.74 o 
  -3  10   5        6.84        6.25      8.82 o 
  -2  10   5      500.95      448.91     26.83 o 
  -1  10   5      558.14      529.74     27.92 o 
   0  10   5       11.22       13.91      9.44 o 
   1  10   5      648.20      681.53     32.29 o 
   2  10   5       11.89        9.27      9.29 o 
   3  10   5        2.38        0.17      8.35 o 
   4  10   5        9.40        5.05     10.12 o 
  -5  11   5        1.69        6.98     13.13 o 
  -4  11   5        2.89       11.47     11.78 o 
  -3  11   5        7.63       -2.47      8.68 o 
  -2  11   5        1.41       -6.61      8.16 o 
  -1  11   5      337.91      349.96     32.31 o 
   0  11   5       38.81       17.08     10.18 o 
   1  11   5        7.45        1.27     12.92 o 
   2  11   5       18.33       20.08     11.39 o 
   3  11   5       20.92       24.90     10.29 o 
  -5  12   5        0.06       -3.42     11.80 o 
  -4  12   5       34.84       25.59     15.83 o 
  -3  12   5       32.35       20.96     10.86 o 
  -2  12   5       56.03       79.62     16.11 o 
  -1  12   5       69.26       46.63     13.57 o 
   0  12   5        1.97        2.25      8.41 o 
   1  12   5       16.38       13.60     10.70 o 
   2  12   5       28.98       23.43     13.62 o 
   3  12   5      261.29      254.17     26.14 o 
  -4  13   5       10.26       22.71     13.42 o 
  -3  13   5        0.20       11.00     11.46 o 
  -2  13   5       75.86       77.23     15.60 o 
  -1  13   5       40.85       24.45     11.60 o 
   0  13   5        8.95       -1.06      9.78 o 
   1  13   5        0.54        6.03     11.70 o 
   2  13   5       12.07        9.12     19.65 o 
  -4  14   5        1.89       -2.79     11.56 o 
  -3  14   5        0.21       -8.12     11.17 o 
  -2  14   5       41.77       90.66     18.64 o 
  -1  14   5       37.43       55.71     15.72 o 
   0  14   5        2.88        9.16     11.52 o 
   1  14   5       22.20       26.59     14.60 o 
  -3  15   5        0.00      -10.11     12.18 o 
  -2  15   5        2.62        2.77     11.02 o 
  -1  15   5       16.14       14.72     15.41 o 
   0  15   5       49.31       39.11     16.92 o 
  -1 -19   6        2.48        6.45     18.91 o 
   0 -19   6       17.11       30.46     14.21 o 
   1 -19   6        1.39       19.53     18.91 o 
   2 -19   6      102.72      140.46     30.10 o 
  -2 -18   6        9.14       -4.79     18.20 o 
  -1 -18   6        0.22       15.63     12.43 o 
   0 -18   6        4.72        6.30     16.33 o 
   1 -18   6        7.74       11.76     15.98 o 
   2 -18   6       18.84        7.49     16.26 o 
   3 -18   6       10.49       18.44     19.20 o 
  -2 -17   6       38.17       28.44     20.83 o 
  -1 -17   6        1.54        6.62     10.61 o 
   0 -17   6      227.21      230.85     22.20 o 
   1 -17   6        0.90        4.51      8.32 o 
   2 -17   6        0.17       12.70     15.64 o 
   3 -17   6        0.00      -10.48     12.52 o 
   4 -17   6      199.10      208.25     37.17 o 
  -3 -16   6       19.00      -10.07     10.07 o 
  -2 -16   6       10.76        8.35     11.34 o 
  -1 -16   6      269.73      297.82     18.88 o 
   0 -16   6       18.06       27.52     11.01 o 
   1 -16   6        0.04        0.02      6.82 o 
   2 -16   6        0.26        7.49     14.60 o 
   3 -16   6        1.97       -3.84     14.74 o 
   4 -16   6      213.92      204.55     35.55 o 
  -3 -15   6       36.48       26.30     14.04 o 
  -2 -15   6       40.59       51.58     13.50 o 
  -1 -15   6     1485.33     1459.10     38.10 o 
   0 -15   6        2.83        2.46     11.60 o 
   1 -15   6       58.92       75.99     13.23 o 
   2 -15   6       23.32       29.96     15.50 o 
   3 -15   6        3.86        0.52     13.23 o 
   4 -15   6       25.22       10.86     17.68 o 
   5 -15   6        3.90       37.64     21.33 o 
  -4 -14   6        3.51        3.43     20.76 o 
  -3 -14   6      147.13      127.10     19.60 o 
  -2 -14   6       51.04       49.82     10.30 o 
  -1 -14   6        5.62        2.52      6.73 o 
   0 -14   6       19.74       26.32      7.90 o 
   1 -14   6      113.30      106.65     14.40 o 
   2 -14   6       19.81       11.33     14.74 o 
   3 -14   6       10.37       15.17     14.55 o 
   4 -14   6       20.54       27.07     18.58 o 
  -4 -13   6       11.24        0.33     11.68 o 
  -3 -13   6        2.02       14.09     10.62 o 
  -2 -13   6      262.23      262.14     16.82 o 
  -1 -13   6      131.98      122.35     35.06 o 
   0 -13   6      641.98      687.08     23.08 o 
   1 -13   6       99.21      131.10     11.17 o 
   2 -13   6        7.59       22.38     14.32 o 
   3 -13   6       57.41       33.47     16.83 o 
   5 -13   6        4.79      -12.04     16.97 o 
  -5 -12   6        1.54       -0.71     12.43 o 
  -4 -12   6      189.44      188.33     32.12 o 
  -3 -12   6       13.15        7.37      8.67 o 
  -2 -12   6      112.03      111.71     16.56 o 
  -1 -12   6        5.81        8.00      6.20 o 
   0 -12   6       22.43       19.17      6.83 o 
   1 -12   6      357.06      369.25     15.71 o 
   2 -12   6       24.02       15.92      8.39 o 
   4 -12   6        9.89       31.00     17.30 o 
   5 -12   6       60.57       26.69     19.29 o 
  -5 -11   6        0.49       15.90     11.67 o 
  -4 -11   6      196.36      203.61     26.40 o 
  -3 -11   6      214.95      177.63     24.56 o 
  -2 -11   6      534.45      490.43     19.83 o 
  -1 -11   6        4.96       10.81      5.67 o 
   0 -11   6       85.91       98.24      9.00 o 
   1 -11   6      266.40      299.94     13.71 o 
   2 -11   6      146.31      172.26     10.84 o 
   3 -11   6      123.32      127.42     14.88 o 
   4 -11   6       17.91       -3.03     13.27 o 
   5 -11   6       15.23       26.78     20.05 o 
  -5 -10   6       13.90       -1.99     10.92 o 
  -4 -10   6       59.07       76.07     21.21 o 
  -3 -10   6       64.53       67.42     13.74 o 
  -2 -10   6     1069.19     1131.94     28.54 o 
  -1 -10   6        4.12       13.45      5.21 o 
   0 -10   6       13.54        9.84      8.44 o 
   1 -10   6      382.89      418.83     14.83 o 
   2 -10   6      240.65      200.33     11.81 o 
   3 -10   6       72.69       48.14     11.19 o 
   4 -10   6        0.16       -2.56     12.04 o 
   5 -10   6      117.69      106.19     27.07 o 
   6 -10   6       17.84       38.30     22.42 o 
  -5  -9   6       52.25       65.80     19.18 o 
  -4  -9   6       82.83       99.32     31.95 o 
  -3  -9   6        0.07       -2.37      7.73 o 
  -2  -9   6       31.73       46.58      7.25 o 
  -1  -9   6      182.00      183.13     16.29 o 
   0  -9   6      500.88      545.74     66.04 o 
   1  -9   6      750.79      878.26     20.63 o 
   2  -9   6       51.61       51.41      6.35 o 
   3  -9   6       79.18       97.65     12.44 o 
   4  -9   6       72.14       65.02     12.72 o 
   5  -9   6      335.84      336.44     39.06 o 
   6  -9   6       36.47       71.35     26.12 o 
  -5  -8   6       84.47       98.56     25.36 o 
  -4  -8   6       94.93       96.31     15.47 o 
  -3  -8   6        4.64       -7.25      7.25 o 
  -2  -8   6      681.23      700.79     19.66 o 
  -1  -8   6      682.85      671.28     20.05 o 
   0  -8   6      773.01      747.76     18.55 o 
   1  -8   6      256.43      349.87     11.94 o 
   2  -8   6      241.50      232.63     14.53 o 
   3  -8   6      129.10      133.67     13.47 o 
   4  -8   6      553.89      593.15     75.40 o 
   5  -8   6      160.65      155.78     18.91 o 
   6  -8   6       86.06       96.42     28.49 o 
  -6  -7   6      108.15      116.48     30.24 o 
  -5  -7   6        1.39        7.23     10.81 o 
  -4  -7   6        8.06       -0.79      8.61 o 
  -3  -7   6      578.14      589.79     18.95 o 
  -2  -7   6        0.45        2.61      3.73 o 
  -1  -7   6     1524.63     1734.24     30.72 o 
   0  -7   6     3170.01     3186.92     47.03 o 
   1  -7   6        1.81        7.13      3.69 o 
   2  -7   6      328.14      295.55      9.04 o 
   3  -7   6      167.62      153.71     15.03 o 
   4  -7   6       55.00       62.20     12.32 o 
   5  -7   6       30.50       24.46     10.93 o 
   6  -7   6       23.20       51.77     23.75 o 
  -6  -6   6      100.75      121.76     39.42 o 
  -5  -6   6        0.01        9.12     10.01 o 
  -4  -6   6        0.38        1.80      7.92 o 
  -3  -6   6     3705.78     3592.50     57.22 o 
  -2  -6   6      522.99      539.62     15.46 o 
  -1  -6   6     4958.66     5271.70     70.35 o 
   0  -6   6      117.87      123.25      8.63 o 
   1  -6   6     2784.11     2496.51     37.11 o 
   2  -6   6       46.54       26.99      8.51 o 
   3  -6   6       22.78       46.17     11.95 o 
   4  -6   6        4.17        8.86      8.93 o 
   5  -6   6       22.99       22.02     11.24 o 
   6  -6   6        0.02        8.11     12.44 o 
  -6  -5   6        6.30       -3.78     10.54 o 
  -5  -5   6        5.83        5.00      9.54 o 
  -4  -5   6      135.25      137.18     16.33 o 
  -3  -5   6     2681.14     2716.51     45.30 o 
  -2  -5   6     3321.01     3557.82     51.22 o 
  -1  -5   6     5062.57     5036.12     66.11 o 
   0  -5   6     1029.59     1008.25     21.35 o 
   1  -5   6     5450.57     5572.39     92.20 o 
   2  -5   6     3619.38     3540.51     67.59 o 
   3  -5   6     1801.95     1796.16     45.77 o 
   4  -5   6       18.22       12.64      8.96 o 
   5  -5   6      272.24      291.27     28.14 o 
   6  -5   6        3.13        3.96     12.07 o 
  -6  -4   6      152.10      183.99     26.05 o 
  -5  -4   6       78.55       47.45     12.23 o 
  -4  -4   6      894.54      893.18     34.12 o 
  -3  -4   6      446.96      420.71     14.10 o 
  -2  -4   6        4.04        6.91      2.83 o 
  -1  -4   6       84.57       84.37      8.94 o 
   0  -4   6       54.73       81.68      5.27 o 
   1  -4   6     2164.81     2360.82     48.07 o 
   2  -4   6      324.62      330.84     20.27 o 
   3  -4   6      371.41      378.13     20.08 o 
   4  -4   6      337.88      381.23     33.80 o 
   5  -4   6      397.85      434.63     28.62 o 
   6  -4   6       15.31       25.31     18.25 o 
  -6  -3   6      191.03      227.17     41.41 o 
  -5  -3   6        8.07        8.06      9.50 o 
  -4  -3   6      826.29      844.87     32.80 o 
  -3  -3   6      829.48      835.93     19.94 o 
  -2  -3   6     5952.50     6128.20     79.19 o 
  -1  -3   6      960.24      991.31     25.40 o 
   0  -3   6     5290.35     5143.61     78.52 o 
   1  -3   6     5658.88     5714.70     74.65 o 
   2  -3   6     3014.52     2962.11     43.96 o 
   3  -3   6      168.54      155.70     17.92 o 
   4  -3   6        1.64       -7.84      8.34 o 
   5  -3   6       32.13       26.36     12.22 o 
   6  -3   6       11.07        2.73     22.83 o 
  -6  -2   6        2.71       -6.59     25.39 o 
  -5  -2   6      109.74      114.08     20.74 o 
  -4  -2   6      220.68      200.31     19.82 o 
  -3  -2   6       11.93       13.37      4.55 o 
  -2  -2   6     2854.78     2822.19     41.00 o 
  -1  -2   6     1436.11     1473.20     23.21 o 
   0  -2   6     5844.35     5892.50     74.37 o 
   1  -2   6     1230.15     1268.57     22.46 o 
   2  -2   6     3638.58     3426.07     50.66 o 
   3  -2   6     1164.29     1148.45     25.90 o 
   4  -2   6      404.93      437.17     24.79 o 
   5  -2   6       20.71        5.22      9.93 o 
   6  -2   6       56.83       60.93     17.28 o 
  -6  -1   6      111.18      127.60     22.83 o 
  -5  -1   6      140.40      138.26     24.98 o 
  -4  -1   6      604.05      553.68     18.76 o 
  -3  -1   6      122.89      140.96     10.35 o 
  -2  -1   6     1725.76     1798.19     35.13 o 
  -1  -1   6      565.23      575.40     15.42 o 
   0  -1   6      555.37      558.96     13.32 o 
   1  -1   6      169.89      162.21      7.88 o 
   2  -1   6     2298.44     2239.18     37.73 o 
   3  -1   6        1.02        7.93      7.27 o 
   4  -1   6      520.65      510.74     58.26 o 
   5  -1   6       61.37       51.83     13.59 o 
   6  -1   6      154.84      183.61     42.88 o 
  -6   0   6        9.50       19.67     17.02 o 
  -5   0   6       79.91       66.07     12.68 o 
  -4   0   6      341.55      302.76     20.08 o 
  -3   0   6      427.46      452.70     14.64 o 
  -2   0   6      987.47     1142.82     29.97 o 
  -1   0   6      582.64      584.02     18.58 o 
   0   0   6      420.71      489.68     12.99 o 
   1   0   6     1906.06     1952.37     32.68 o 
   2   0   6      569.27      553.55     19.56 o 
   3   0   6      183.63      166.05     11.18 o 
   4   0   6        0.76        2.80      8.45 o 
   5   0   6       15.39       24.34     11.98 o 
   6   0   6       48.73       37.16     15.29 o 
  -6   1   6       22.92       11.80     14.55 o 
  -5   1   6       29.24       21.29     10.48 o 
  -4   1   6        4.86        3.15      7.46 o 
  -3   1   6     2330.44     2316.50     39.44 o 
  -2   1   6     1174.36     1242.03     23.78 o 
  -1   1   6      239.54      231.56      9.02 o 
   0   1   6      183.72      233.89     11.96 o 
   1   1   6     4057.28     3873.96     89.67 o 
   2   1   6        2.10        1.34      4.18 o 
   3   1   6      471.76      464.47     17.75 o 
   4   1   6       18.40       14.82      8.92 o 
   5   1   6       71.85      109.54     18.35 o 
  -6   2   6        1.22       14.60     13.84 o 
  -5   2   6       69.30       83.53     21.14 o 
  -4   2   6       40.78       33.54      7.09 o 
  -3   2   6     3101.58     3030.79     48.03 o 
  -2   2   6     2629.85     2455.44     38.72 o 
  -1   2   6       36.91       34.13      7.07 o 
   0   2   6       57.38       62.27      5.92 o 
   1   2   6     2351.38     2300.65     39.17 o 
   2   2   6      110.41      113.57      9.41 o 
   3   2   6       16.58       13.18      8.78 o 
   4   2   6      244.62      214.89     20.28 o 
   5   2   6       17.67        7.22     11.40 o 
  -6   3   6       26.96       19.91     17.68 o 
  -5   3   6       66.15       32.38     16.02 o 
  -4   3   6        7.11       17.69      8.27 o 
  -3   3   6      767.77      722.14     24.72 o 
  -2   3   6     5682.40     5819.13     77.83 o 
  -1   3   6     4479.87     4550.04     63.08 o 
   0   3   6       19.24       23.99      5.83 o 
   1   3   6      609.43      601.87     17.77 o 
   2   3   6       36.28       40.71      7.39 o 
   3   3   6        7.20        7.38      6.91 o 
   4   3   6       28.67       24.26     10.06 o 
   5   3   6       40.74       38.05     13.86 o 
  -6   4   6      103.94      143.59     27.54 o 
  -5   4   6        0.03        3.75     12.75 o 
  -4   4   6      499.57      491.42     32.38 o 
  -3   4   6      329.26      339.78     19.79 o 
  -2   4   6      323.75      316.53     28.08 o 
  -1   4   6        0.23        0.71      3.41 o 
   0   4   6     1278.65     1375.58     27.90 o 
   1   4   6      333.30      310.95     13.86 o 
   2   4   6      905.64      830.96     24.05 o 
   3   4   6       24.91       15.31      7.30 o 
   4   4   6       95.12       56.23     10.51 o 
   5   4   6       52.16       58.81     16.65 o 
  -6   5   6       98.32       64.66     21.62 o 
  -5   5   6      148.66      158.90     26.59 o 
  -4   5   6      112.95       89.24     13.12 o 
  -3   5   6      196.55      195.57     15.99 o 
  -2   5   6        0.12       18.76      7.35 o 
  -1   5   6      116.84      117.48      7.58 o 
   0   5   6     1767.30     1716.57     43.09 o 
   1   5   6        6.90        1.60      5.08 o 
   2   5   6     2355.05     2160.93     43.58 o 
   3   5   6       45.50       64.23     10.30 o 
   4   5   6       91.42       76.05     17.08 o 
   5   5   6       23.26       27.45     14.00 o 
  -6   6   6       11.78       14.51     16.35 o 
  -5   6   6       57.24       68.26     21.33 o 
  -4   6   6       39.29       53.79     18.89 o 
  -3   6   6      386.45      361.90     44.37 o 
  -2   6   6        4.80        1.87      8.34 o 
  -1   6   6        1.70       -1.58      3.63 o 
   0   6   6      965.07      970.73     24.64 o 
   1   6   6      142.82      139.31     13.29 o 
   2   6   6     1541.27     1486.78     47.30 o 
   3   6   6        2.27        1.38      6.59 o 
   4   6   6        2.89       -6.88      7.30 o 
   5   6   6        0.33       -9.40      9.40 o 
  -6   7   6        0.03       -2.56     16.73 o 
  -5   7   6       63.21       87.37     23.28 o 
  -4   7   6        9.59        8.03      8.85 o 
  -3   7   6       16.40       27.27      9.56 o 
  -2   7   6       25.39       23.65      9.13 o 
  -1   7   6       95.70      112.62     13.55 o 
   0   7   6        1.42       -0.64      5.23 o 
   1   7   6        0.29       -2.82      5.37 o 
   2   7   6       98.07       81.03     11.00 o 
   3   7   6        7.82       -0.02      7.83 o 
   4   7   6      103.00      103.74     14.21 o 
  -6   8   6       15.64       18.82     19.39 o 
  -5   8   6       27.23       15.09     11.41 o 
  -4   8   6        8.26       12.84     18.18 o 
  -3   8   6        8.48       18.41     12.89 o 
  -2   8   6       44.70       56.15     11.74 o 
  -1   8   6      299.02      306.99     21.12 o 
   0   8   6       69.61       61.01     12.10 o 
   1   8   6       27.28       13.44      9.26 o 
   2   8   6       83.75      116.68     22.34 o 
   3   8   6       26.96       10.48      8.56 o 
   4   8   6      149.72      169.88     17.38 o 
  -5   9   6       13.34        7.79     11.46 o 
  -4   9   6        0.52       -1.32     13.32 o 
  -3   9   6       34.62       45.13     12.02 o 
  -2   9   6       18.40       26.36     10.55 o 
  -1   9   6     1122.59     1091.07     38.81 o 
   0   9   6      118.46      115.85     15.55 o 
   1   9   6        0.18       -2.36      5.98 o 
   2   9   6       97.25       89.58     12.02 o 
   3   9   6       76.56       81.14     12.98 o 
   4   9   6       47.68       46.58     12.64 o 
  -5  10   6        4.02        4.35     10.76 o 
  -4  10   6        3.21        6.19     17.90 o 
  -3  10   6        1.88       12.68      9.32 o 
  -2  10   6        2.64       13.71      9.80 o 
  -1  10   6      285.41      339.42     59.68 o 
   0  10   6       32.49       54.47     12.55 o 
   1  10   6       26.85       34.46     11.98 o 
   2  10   6      129.61      122.32     20.73 o 
   3  10   6        0.01       -3.59      8.04 o 
  -5  11   6       19.00       33.80     13.51 o 
  -4  11   6       44.37       56.87     15.34 o 
  -3  11   6      118.18      102.60     16.71 o 
  -2  11   6       24.59       15.08     12.56 o 
  -1  11   6        9.17       20.36     11.61 o 
   0  11   6        6.56       16.08     10.27 o 
   1  11   6       31.50       37.48     25.20 o 
   2  11   6        4.91        2.11     10.23 o 
   3  11   6       14.46       -8.74      8.74 o 
  -4  12   6      105.30       80.21     17.71 o 
  -3  12   6       64.42       73.25     16.33 o 
  -2  12   6        0.69       13.75     14.48 o 
  -1  12   6       81.90       65.15     14.33 o 
   0  12   6       20.00       21.39     11.60 o 
   1  12   6      130.10      139.28     20.29 o 
   2  12   6        0.46       11.07     11.58 o 
  -4  13   6       64.31       68.72     29.15 o 
  -3  13   6        0.10       -2.47     11.76 o 
  -2  13   6        9.02        6.44     11.01 o 
  -1  13   6        6.86       15.76     24.39 o 
   0  13   6       33.93       15.23     11.48 o 
   1  13   6       70.98       84.31     20.50 o 
   2  13   6       13.41       21.26     13.42 o 
  -3  14   6        0.06        0.85     11.22 o 
  -2  14   6       34.82       60.80     17.20 o 
  -1  14   6       73.16       92.04     18.70 o 
   0  14   6       29.46       55.23     17.06 o 
   1  14   6       11.11       14.10     12.57 o 
  -2  15   6       22.46       37.55     16.49 o 
  -1  15   6       77.85      119.99     21.31 o 
   0  15   6       66.06       81.60     19.36 o 
   1 -20   7        6.98       43.94     22.90 o 
  -1 -19   7        5.72       29.30     21.57 o 
   0 -19   7      153.53      131.61     23.11 o 
   1 -19   7        9.90      -14.65     15.17 o 
   2 -19   7       40.92       23.42     20.95 o 
   3 -19   7        3.48       12.23     18.35 o 
  -2 -18   7       45.94       56.18     17.02 o 
  -1 -18   7       39.79       13.84     18.68 o 
   0 -18   7       36.90      101.33     17.44 o 
   1 -18   7       34.74        0.47     14.46 o 
   2 -18   7      129.93       75.61     23.94 o 
   3 -18   7        0.63       19.01     16.88 o 
  -3 -17   7        4.73       -4.38     13.27 o 
  -2 -17   7        0.75       15.46     11.58 o 
  -1 -17   7      117.97      126.49     14.51 o 
   0 -17   7      107.27       74.59     15.56 o 
   1 -17   7      238.74      261.44     32.47 o 
   2 -17   7        0.34      -12.04     12.04 o 
   3 -17   7        2.03        2.75     15.93 o 
   4 -17   7       24.81       34.65     23.09 o 
  -3 -16   7       19.40       45.34     14.34 o 
  -2 -16   7       12.37        1.58     10.94 o 
  -1 -16   7      434.61      505.58     29.34 o 
   0 -16   7       24.48       31.51     26.43 o 
   1 -16   7       37.28       24.75     12.97 o 
   2 -16   7        0.01      -10.90     10.90 o 
   3 -16   7        2.47       29.72     18.54 o 
   4 -16   7       87.42       63.19     24.84 o 
  -3 -15   7       94.83       92.79     27.50 o 
  -2 -15   7       23.78       25.31     11.90 o 
  -1 -15   7      869.37      944.84     37.53 o 
   0 -15   7       19.04       15.28      7.48 o 
   1 -15   7        0.70       -7.75      7.75 o 
   2 -15   7        0.41        4.50     12.42 o 
   3 -15   7       17.73       30.81     16.78 o 
   4 -15   7      211.86      184.08     33.37 o 
   5 -15   7        6.88        6.21     19.53 o 
  -4 -14   7        0.15       15.68     12.98 o 
  -3 -14   7       12.23       26.96     12.73 o 
  -2 -14   7       65.14       69.48     14.35 o 
  -1 -14   7       46.27       50.73      9.84 o 
   0 -14   7        5.02        8.18      6.59 o 
   1 -14   7       16.54       30.39      8.51 o 
   2 -14   7       55.81       51.06     18.35 o 
   3 -14   7        0.54       -0.57     13.65 o 
   5 -14   7        5.65       -6.83     19.67 o 
  -4 -13   7      136.78      162.69     22.24 o 
  -3 -13   7        0.43        5.74     10.26 o 
  -2 -13   7        5.14       -1.69      8.58 o 
  -1 -13   7      203.13      196.70     13.86 o 
   0 -13   7      121.65      141.57     11.55 o 
   1 -13   7        8.32       13.15      6.40 o 
   2 -13   7        0.38        1.06      8.49 o 
   4 -13   7        2.78       -5.07     15.74 o 
   5 -13   7       22.10        2.75     20.48 o 
  -5 -12   7       19.36       40.64     15.96 o 
  -4 -12   7      123.61      124.67     24.79 o 
  -3 -12   7       31.21       26.47     10.82 o 
  -2 -12   7        1.56       -4.64      6.31 o 
  -1 -12   7       27.61       14.74      6.55 o 
   0 -12   7        1.72        7.22      5.47 o 
   1 -12   7      481.22      496.16     22.13 o 
   2 -12   7        3.59       -1.79      7.30 o 
   3 -12   7      179.56      182.08     28.92 o 
   4 -12   7       36.78       16.07     17.26 o 
   5 -12   7       66.37       45.18     23.99 o 
  -5 -11   7       83.69       80.01     18.05 o 
  -4 -11   7       16.40       30.51     12.65 o 
  -3 -11   7       47.50       36.13     11.71 o 
  -2 -11   7        3.56        7.47      6.13 o 
  -1 -11   7       23.14       28.83      6.56 o 
   0 -11   7      446.75      498.99     21.85 o 
   1 -11   7      335.65      336.39     14.13 o 
   2 -11   7       31.47       24.96      9.38 o 
   3 -11   7       50.47       26.08     10.33 o 
   4 -11   7        2.39       -1.09     12.75 o 
   5 -11   7        6.34      -11.14     14.65 o 
  -5 -10   7       76.88      100.35     36.69 o 
  -4 -10   7        2.00       -3.17      8.53 o 
  -3 -10   7       80.83      109.78     15.90 o 
  -2 -10   7     1585.13     1581.42     34.27 o 
  -1 -10   7      638.04      670.07     19.86 o 
   0 -10   7     2710.14     2708.08     45.71 o 
   1 -10   7       73.37       81.27      9.67 o 
   2 -10   7      807.45      842.12     38.16 o 
   3 -10   7      594.73      523.81     36.72 o 
   4 -10   7        6.67       -1.68      8.31 o 
   5 -10   7       17.92       38.59     20.29 o 
   6 -10   7        0.59      -10.48     16.69 o 
  -5  -9   7        1.83        1.37     16.26 o 
  -4  -9   7        1.06       11.89      9.37 o 
  -3  -9   7        1.49        6.63      8.63 o 
  -2  -9   7     1418.46     1417.63     35.76 o 
  -1  -9   7      385.05      400.56     14.53 o 
   0  -9   7     3330.58     3240.58     50.66 o 
   1  -9   7     1003.74      958.88     21.85 o 
   2  -9   7     1537.03     1489.52     40.52 o 
   3  -9   7      205.14      215.63     17.33 o 
   4  -9   7      825.46      894.68     45.27 o 
   5  -9   7       44.36       51.01     20.15 o 
   6  -9   7       53.10       89.07     27.54 o 
  -5  -8   7      731.85      788.78     39.14 o 
  -4  -8   7        7.00        0.86     12.73 o 
  -3  -8   7      888.81      891.58     75.52 o 
  -2  -8   7      553.47      589.29     19.81 o 
  -1  -8   7      342.76      336.96     12.45 o 
   0  -8   7     2450.87     2548.98     41.02 o 
   1  -8   7       38.21       63.69      6.00 o 
   2  -8   7       19.80       30.84      7.98 o 
   3  -8   7       66.75       63.97     11.56 o 
   4  -8   7      190.06      192.67     38.92 o 
   5  -8   7       62.88       49.44     13.87 o 
   6  -8   7       45.02       19.86     21.52 o 
  -6  -7   7        0.01        8.99     11.78 o 
  -5  -7   7      617.79      567.72     37.57 o 
  -4  -7   7       58.87       46.13     11.90 o 
  -3  -7   7     1504.67     1470.62     43.89 o 
  -2  -7   7      351.34      367.46     12.47 o 
  -1  -7   7     1180.19     1042.37     21.58 o 
   0  -7   7        6.54       12.07      5.17 o 
   1  -7   7      827.86      784.83     17.11 o 
   2  -7   7      965.67      956.39     30.19 o 
   3  -7   7      195.68      162.51     19.08 o 
   4  -7   7      201.89      225.53     19.48 o 
   5  -7   7       61.79       55.88     32.78 o 
   6  -7   7        1.23       10.67     13.07 o 
  -6  -6   7        5.07        9.87     13.41 o 
  -5  -6   7       54.34       58.19     14.40 o 
  -4  -6   7      424.61      390.88     25.02 o 
  -3  -6   7        0.87        2.90      7.13 o 
  -2  -6   7       10.27       13.24      4.50 o 
  -1  -6   7     4021.34     3947.28     54.90 o 
   0  -6   7        8.58        7.38      3.73 o 
   1  -6   7     1168.39     1265.01     22.29 o 
   2  -6   7     2458.80     2410.75     52.77 o 
   3  -6   7     1645.50     1591.38     43.66 o 
   4  -6   7      386.86      330.42     22.27 o 
   5  -6   7       42.02       28.44     23.04 o 
   6  -6   7       58.25       71.07     17.19 o 
  -6  -5   7       14.67      -10.61     11.10 o 
  -5  -5   7       37.96       40.43     12.62 o 
  -4  -5   7      563.70      610.18     42.83 o 
  -3  -5   7     1468.47     1505.82     52.00 o 
  -2  -5   7        8.39        7.52      6.14 o 
  -1  -5   7     1344.52     1506.50     24.88 o 
   0  -5   7      782.98      856.32     17.55 o 
   1  -5   7      612.50      584.82     26.00 o 
   2  -5   7     3618.84     3579.82     97.42 o 
   3  -5   7     2148.39     2177.65     94.36 o 
   4  -5   7      201.19      213.97     32.40 o 
   5  -5   7      303.46      321.97     25.26 o 
   6  -5   7       25.27       21.28     23.39 o 
  -6  -4   7      115.97      135.21     20.41 o 
  -5  -4   7       96.64      115.37     16.93 o 
  -4  -4   7       79.74       84.55     17.42 o 
  -3  -4   7     1440.75     1352.48     39.02 o 
  -2  -4   7      438.71      441.66     18.99 o 
  -1  -4   7       97.44      126.30      9.71 o 
   0  -4   7      895.62      979.69     18.71 o 
   1  -4   7       94.53      120.78     10.94 o 
   2  -4   7      171.48      234.34     33.40 o 
   3  -4   7      517.53      512.92     24.02 o 
   4  -4   7        0.35       -4.30      7.04 o 
   5  -4   7       31.87       49.78     19.48 o 
   6  -4   7       34.88       52.59     16.19 o 
  -6  -3   7      284.15      286.44     25.52 o 
  -5  -3   7        8.33       -4.85      8.00 o 
  -4  -3   7     1358.01     1351.37     46.55 o 
  -3  -3   7      396.10      373.66     12.52 o 
  -2  -3   7     4400.94     4460.01     80.23 o 
  -1  -3   7     1430.09     1459.43     23.31 o 
   0  -3   7      240.08      325.57     10.16 o 
   1  -3   7       24.32       29.98      8.15 o 
   2  -3   7      837.47      915.89     19.23 o 
   3  -3   7        6.95       -4.26      7.32 o 
   4  -3   7      103.55       84.67     20.91 o 
   5  -3   7       56.76       52.90     13.67 o 
   6  -3   7       38.50       52.05     22.71 o 
  -6  -2   7       83.07       80.02     16.49 o 
  -5  -2   7      290.83      258.41     48.47 o 
  -4  -2   7      394.35      447.39     70.73 o 
  -3  -2   7      210.91      212.26     15.06 o 
  -2  -2   7     5805.74     6061.76    111.98 o 
  -1  -2   7     7826.47     8050.51     99.62 o 
   0  -2   7     2633.57     2452.03     36.72 o 
   1  -2   7       81.61      103.37      6.53 o 
   2  -2   7     4154.21     3869.24     56.90 o 
   3  -2   7       38.42       20.27     12.11 o 
   4  -2   7        5.53       14.30      9.60 o 
   5  -2   7       37.55       22.33     11.42 o 
   6  -2   7        4.12       12.37     13.46 o 
  -6  -1   7      226.79      226.31     33.89 o 
  -5  -1   7       98.14       84.98     14.06 o 
  -4  -1   7       87.82       80.45     18.63 o 
  -3  -1   7      108.62      128.21      8.21 o 
  -2  -1   7     2296.60     2294.75     62.21 o 
  -1  -1   7     2901.47     2998.58     52.05 o 
   0  -1   7     1069.13     1038.79     27.32 o 
   1  -1   7     2793.06     2784.19     42.66 o 
   2  -1   7      724.68      700.17     18.57 o 
   3  -1   7       21.57       27.81      6.41 o 
   4  -1   7      385.24      397.87     25.43 o 
   5  -1   7       33.72       43.01     13.23 o 
   6  -1   7        7.50      -11.50     11.50 o 
  -6   0   7       22.45       28.40     17.73 o 
  -5   0   7     1311.27     1227.66     41.30 o 
  -4   0   7       47.93       47.51     10.62 o 
  -3   0   7      688.93      628.32     17.50 o 
  -2   0   7     1001.86      986.12     20.61 o 
  -1   0   7      336.79      394.55     11.81 o 
   0   0   7      124.71      152.39     10.35 o 
   1   0   7      161.25      206.33      9.89 o 
   2   0   7       16.81       20.36      5.35 o 
   3   0   7      591.02      525.15     18.56 o 
   4   0   7      144.48      174.64     18.69 o 
   5   0   7       24.52       21.94     12.11 o 
  -6   1   7        1.64       -1.61     13.84 o 
  -5   1   7      478.81      428.88     37.83 o 
  -4   1   7        6.47       14.56      8.30 o 
  -3   1   7      696.14      717.20     18.98 o 
  -2   1   7       28.93       34.84      5.82 o 
  -1   1   7     3904.50     3767.89     53.69 o 
   0   1   7        0.48        0.71      2.83 o 
   1   1   7     2185.53     2308.84     39.16 o 
   2   1   7      345.65      346.70     14.46 o 
   3   1   7     1654.77     1523.20     46.32 o 
   4   1   7        3.50       -0.21     13.13 o 
   5   1   7       60.33       67.77     16.00 o 
  -6   2   7       16.11       27.64     17.82 o 
  -5   2   7       40.23       43.23     18.11 o 
  -4   2   7      101.42      100.07     20.48 o 
  -3   2   7        5.73       -2.87      4.13 o 
  -2   2   7     2518.12     2344.61     38.47 o 
  -1   2   7      503.40      505.82     14.47 o 
   0   2   7      579.88      597.82     16.60 o 
   1   2   7       42.71       50.09      8.16 o 
   2   2   7      197.17      201.66     18.90 o 
   3   2   7     1325.98     1213.10     31.15 o 
   4   2   7      118.30      109.20     26.14 o 
   5   2   7       49.67       50.60     15.05 o 
  -6   3   7        7.16       22.80     17.40 o 
  -5   3   7        9.35       19.53     14.65 o 
  -4   3   7       96.17      106.50     27.57 o 
  -3   3   7      152.45      136.76      9.16 o 
  -2   3   7      901.40      996.08     21.90 o 
  -1   3   7      241.48      213.14     10.17 o 
   0   3   7      170.30      216.68     10.73 o 
   1   3   7      815.01      840.91     27.81 o 
   2   3   7        1.88       -4.10      5.09 o 
   3   3   7     1223.64     1102.09     30.38 o 
   4   3   7        0.98        1.04      9.46 o 
   5   3   7       23.26       18.94     12.40 o 
  -6   4   7       14.89       14.65     16.64 o 
  -5   4   7       42.95       49.02     18.16 o 
  -4   4   7        5.34       -1.42      7.26 o 
  -3   4   7        5.03        1.97      6.58 o 
  -2   4   7     1077.51     1137.30     23.61 o 
  -1   4   7        9.27       10.13      4.36 o 
   0   4   7     1018.51      973.41     23.44 o 
   1   4   7        0.97        4.56      7.99 o 
   2   4   7        2.96        1.03      5.77 o 
   3   4   7       14.73       14.56      7.78 o 
   4   4   7       40.53       47.46     15.36 o 
   5   4   7      110.97      119.43     19.78 o 
  -6   5   7       22.65       29.30     19.63 o 
  -5   5   7      274.89      214.94     30.24 o 
  -4   5   7       29.85       33.97     16.26 o 
  -3   5   7       42.11       54.38     10.94 o 
  -2   5   7       47.29       62.63     10.67 o 
  -1   5   7      271.24      268.15     22.33 o 
   0   5   7     1489.96     1426.35     30.66 o 
   1   5   7       29.71       61.05      8.48 o 
   2   5   7      286.66      305.84     16.53 o 
   3   5   7      150.38      155.96     13.79 o 
   4   5   7        7.64        5.62      9.27 o 
   5   5   7       38.66       40.57     15.00 o 
  -6   6   7       50.71       66.08     23.32 o 
  -5   6   7      188.15      185.83     29.25 o 
  -4   6   7        4.19        2.40     10.50 o 
  -3   6   7       24.00       27.94     19.63 o 
  -2   6   7        7.86       15.16      8.22 o 
  -1   6   7       44.02       52.11     10.46 o 
   0   6   7     1586.92     1561.23     35.37 o 
   1   6   7      326.49      301.76     15.46 o 
   2   6   7      350.71      349.59     18.08 o 
   3   6   7       40.30       32.30      8.92 o 
   4   6   7        4.56       -7.46      7.46 o 
  -6   7   7       37.95       45.46     20.67 o 
  -5   7   7       41.08       68.88     22.19 o 
  -4   7   7        3.45       17.92     10.26 o 
  -3   7   7       79.76      113.90     15.34 o 
  -2   7   7      155.74      156.97     16.44 o 
  -1   7   7      322.06      320.22     20.98 o 
   0   7   7      132.09      147.52     11.31 o 
   1   7   7       56.57       65.49      9.62 o 
   2   7   7       23.29       24.73     19.06 o 
   3   7   7        1.24       -0.34      9.13 o 
   4   7   7       16.40       29.83     10.63 o 
  -5   8   7       22.27       15.55     16.26 o 
  -4   8   7       13.39        8.05      9.94 o 
  -3   8   7      445.92      425.72     40.25 o 
  -2   8   7       65.14       60.89     12.85 o 
  -1   8   7      542.44      582.42     27.94 o 
   0   8   7       33.52       43.36     25.84 o 
   1   8   7      228.86      202.93     26.77 o 
   2   8   7       87.77       98.81     15.10 o 
   3   8   7        2.20       -7.36      7.36 o 
   4   8   7       65.72       85.80     14.71 o 
  -5   9   7       24.08       81.92     24.18 o 
  -4   9   7        5.20        6.79      9.88 o 
  -3   9   7       19.33       24.26     10.85 o 
  -2   9   7       98.67       80.21     14.50 o 
  -1   9   7        3.22        7.98      8.79 o 
   0   9   7        8.21       21.51     19.70 o 
   1   9   7       24.34       28.03     10.84 o 
   2   9   7        2.24       13.29      8.12 o 
   3   9   7       19.77       17.38      9.10 o 
  -5  10   7        1.04       15.93     18.54 o 
  -4  10   7       27.27       28.38     13.23 o 
  -3  10   7        0.02       12.32     10.23 o 
  -2  10   7       46.44       15.35     21.00 o 
  -1  10   7       48.59       29.28     20.88 o 
   0  10   7       90.73       79.50     14.78 o 
   1  10   7      247.29      266.81     23.47 o 
   2  10   7       77.41       94.28     36.05 o 
   3  10   7       70.15      117.46     19.79 o 
  -4  11   7       21.96       14.73     13.18 o 
  -3  11   7       10.67       19.67     11.24 o 
  -2  11   7       23.34       24.90     12.75 o 
  -1  11   7        4.69       -1.43      8.26 o 
   0  11   7       50.00       41.54     14.43 o 
   1  11   7      122.25      107.40     18.07 o 
   2  11   7       23.19       46.44     14.01 o 
  -4  12   7      242.73      265.22     26.05 o 
  -3  12   7        2.75        1.93     13.23 o 
  -2  12   7       46.85       47.60     13.79 o 
  -1  12   7       45.47       31.41     13.17 o 
   0  12   7        4.98       -2.39      9.00 o 
   1  12   7       99.25      102.32     19.05 o 
   2  12   7        3.66        1.77     12.17 o 
  -3  13   7       26.63       -4.70      9.79 o 
  -2  13   7      116.46      123.74     19.88 o 
  -1  13   7       66.05       69.66     16.74 o 
   0  13   7      105.87      100.80     19.19 o 
   1  13   7       65.35       75.74     25.50 o 
  -2  14   7        0.20       10.46     13.56 o 
  -1  14   7       71.14       72.24     17.40 o 
   0  14   7       23.02        8.81     12.61 o 
   0 -20   8      105.85       82.53     26.88 o 
   1 -20   8        2.96       -2.23     18.30 o 
  -1 -19   8        5.25      -14.36     15.93 o 
   0 -19   8      223.59      243.04     24.32 o 
   1 -19   8        2.61       10.57     16.78 o 
   2 -19   8       15.17       20.29     16.73 o 
   3 -19   8        4.25       11.00     18.20 o 
  -2 -18   8        3.06       15.00     12.57 o 
  -1 -18   8        7.63       14.22     18.16 o 
   0 -18   8       57.16       57.00     14.76 o 
   1 -18   8        0.32      -12.28     12.28 o 
   2 -18   8       67.69       39.96     20.43 o 
   3 -18   8        9.11       42.90     21.19 o 
  -3 -17   8       12.90       22.10     14.95 o 
  -2 -17   8        0.06       -9.34      9.34 o 
  -1 -17   8        0.01        3.59     11.09 o 
   0 -17   8        1.68       18.05     10.62 o 
   1 -17   8        6.58        9.86     15.12 o 
   2 -17   8        3.83       -5.12     13.98 o 
   3 -17   8        3.53       12.80     18.20 o 
   4 -17   8        3.40       -2.51     16.78 o 
  -3 -16   8       55.35       92.63     19.51 o 
  -2 -16   8       33.97       29.91     12.54 o 
  -1 -16   8       54.52       46.86     13.74 o 
   0 -16   8      100.66      102.07     13.23 o 
   1 -16   8        1.33       -3.37     10.67 o 
   2 -16   8        7.04       45.70     19.29 o 
   3 -16   8       33.40       26.50     17.87 o 
   4 -16   8      117.25      134.39     30.20 o 
  -4 -15   8       36.67       38.92     16.03 o 
  -3 -15   8        0.02        6.82     10.81 o 
  -2 -15   8       68.20       73.59     30.10 o 
  -1 -15   8       17.95       21.80      8.84 o 
   0 -15   8       52.76       56.51      9.68 o 
   1 -15   8       94.47       88.02     13.84 o 
   2 -15   8       10.49        6.35     11.85 o 
   3 -15   8        0.01       -2.56     12.04 o 
   4 -15   8      256.61      301.59     40.20 o 
  -4 -14   8       41.00       48.89     23.42 o 
  -3 -14   8        0.53        4.98     10.75 o 
  -2 -14   8      138.96      179.81     19.74 o 
  -1 -14   8       20.80       16.27      7.48 o 
   0 -14   8      159.43      184.91     16.35 o 
   1 -14   8     1135.81     1107.37     29.28 o 
   2 -14   8        0.13       -9.58      9.58 o 
   3 -14   8        8.64       10.00     15.41 o 
   4 -14   8       14.42       27.97     21.14 o 
   5 -14   8       22.81       16.69     23.09 o 
  -4 -13   8       12.43       38.78     14.20 o 
  -3 -13   8        2.62       -2.19      8.87 o 
  -2 -13   8      142.30      155.14     18.34 o 
  -1 -13   8      208.58      194.10     13.70 o 
   0 -13   8      197.25      205.26     16.77 o 
   1 -13   8     1279.26     1358.52     32.38 o 
   2 -13   8       51.87       47.81     11.12 o 
   3 -13   8      444.92      407.54     40.53 o 
   4 -13   8        3.89       24.65     18.30 o 
   5 -13   8       61.57       82.01     28.44 o 
  -5 -12   8        2.30       18.12     14.23 o 
  -4 -12   8      943.10      883.62     41.47 o 
  -3 -12   8       20.40       12.03     11.80 o 
  -2 -12   8      182.20      198.16     18.94 o 
  -1 -12   8      458.16      499.34     18.85 o 
   0 -12   8      186.79      188.11     13.63 o 
   1 -12   8      650.44      633.00     20.05 o 
   2 -12   8       79.49       41.57     14.46 o 
   3 -12   8      112.25       96.38     21.62 o 
   4 -12   8        0.10        5.88     14.79 o 
   5 -12   8       33.03       33.66     21.24 o 
  -5 -11   8        1.08        3.23     11.13 o 
  -4 -11   8     1147.75     1169.58     46.54 o 
  -3 -11   8      203.36      225.89     21.23 o 
  -2 -11   8      933.16      894.83     34.52 o 
  -1 -11   8       18.18       25.91      6.71 o 
   0 -11   8     1274.44     1214.03     28.18 o 
   1 -11   8       69.74       63.68      7.69 o 
   2 -11   8       25.89       28.96      9.52 o 
   3 -11   8      353.49      440.11     24.73 o 
   4 -11   8       81.01       86.05     20.50 o 
   5 -11   8       59.62       51.96     21.85 o 
  -5 -10   8        0.17        1.92     11.04 o 
  -4 -10   8      173.20      227.31     31.52 o 
  -3 -10   8      133.49      112.16     22.94 o 
  -2 -10   8        6.74        5.96      8.61 o 
  -1 -10   8       20.09       15.19      5.74 o 
   0 -10   8     1019.59      997.49     24.21 o 
   1 -10   8       87.73       87.27      9.20 o 
   2 -10   8      700.23      651.93     26.57 o 
   3 -10   8      338.26      387.66     23.27 o 
   4 -10   8      351.87      336.71     23.50 o 
   5 -10   8       67.73      140.04     30.20 o 
  -5  -9   8       21.88       11.82     11.87 o 
  -4  -9   8       25.95       71.78     22.85 o 
  -3  -9   8      147.34      121.59     15.71 o 
  -2  -9   8      756.06      647.38     27.35 o 
  -1  -9   8        2.53        8.17      5.17 o 
   0  -9   8      484.37      522.71     17.71 o 
   1  -9   8      171.06      155.08      9.03 o 
   2  -9   8      800.88      798.09     29.08 o 
   3  -9   8       50.05       38.25     10.59 o 
   4  -9   8      583.09      546.07     28.24 o 
   5  -9   8       94.48      116.08     18.12 o 
   6  -9   8       31.24       63.52     26.64 o 
  -5  -8   8      135.22      147.77     21.33 o 
  -4  -8   8       75.68       55.35     13.09 o 
  -3  -8   8       69.84       55.25     11.97 o 
  -2  -8   8     1306.86     1271.27     26.36 o 
  -1  -8   8      352.31      336.53     14.27 o 
   0  -8   8      458.04      437.78     17.89 o 
   1  -8   8       58.44       72.00      6.21 o 
   2  -8   8       34.30       44.32      9.32 o 
   3  -8   8       51.58       75.58     14.39 o 
   4  -8   8        0.37        9.44      9.29 o 
   5  -8   8        8.33       -1.09      9.70 o 
   6  -8   8       30.02       51.01     23.94 o 
  -6  -7   8      104.34      110.76     21.19 o 
  -5  -7   8      439.60      498.96     31.77 o 
  -4  -7   8       54.09       69.56     14.01 o 
  -3  -7   8     1426.10     1366.49     94.88 o 
  -2  -7   8       42.51       40.06      4.93 o 
  -1  -7   8     2516.58     2464.39     39.07 o 
   0  -7   8       34.93       58.21      7.57 o 
   1  -7   8        9.90       11.52      3.53 o 
   2  -7   8       11.34       27.47      8.53 o 
   3  -7   8       86.25       89.03     12.78 o 
   4  -7   8        3.96       14.54      8.74 o 
   5  -7   8       11.30       22.92     13.44 o 
   6  -7   8       11.52        1.36     12.67 o 
  -6  -6   8       15.15       11.40     12.78 o 
  -5  -6   8      144.57      164.95     20.54 o 
  -4  -6   8       48.74       87.62     31.67 o 
  -3  -6   8     1493.81     1420.21     42.50 o 
  -2  -6   8        2.85       11.71      6.22 o 
  -1  -6   8     2131.71     2103.23     33.56 o 
   0  -6   8     3267.48     3328.16     48.16 o 
   1  -6   8     3297.54     3326.01     47.59 o 
   2  -6   8        2.56       16.83      8.82 o 
   3  -6   8      460.74      421.24     22.41 o 
   4  -6   8       39.88       39.13     10.89 o 
   5  -6   8       17.85       39.52     12.70 o 
   6  -6   8        5.12        5.29     12.78 o 
  -6  -5   8       24.07       10.53     12.97 o 
  -5  -5   8       56.17       58.31     17.90 o 
  -4  -5   8      815.31      813.79     34.22 o 
  -3  -5   8      720.78      722.20     28.47 o 
  -2  -5   8        2.22       -0.01      4.69 o 
  -1  -5   8     2223.98     2546.16     46.62 o 
   0  -5   8      472.43      393.52     11.61 o 
   1  -5   8     3832.86     3884.83     53.71 o 
   2  -5   8     1107.18     1144.00     33.36 o 
   3  -5   8      788.78      793.45     30.21 o 
   4  -5   8        4.00       18.41      9.51 o 
   5  -5   8      159.85      159.37     20.04 o 
   6  -5   8        4.15        3.22     11.81 o 
  -6  -4   8      172.35      165.65     21.89 o 
  -5  -4   8      177.21      158.25     19.12 o 
  -4  -4   8     1378.51     1293.91     42.55 o 
  -3  -4   8     1871.59     1794.00     46.49 o 
  -2  -4   8      820.28      865.48     27.65 o 
  -1  -4   8      242.31      246.37     12.24 o 
   0  -4   8        0.74       12.87      3.72 o 
   1  -4   8      321.19      361.02     15.88 o 
   2  -4   8     1161.11     1165.51     33.81 o 
   3  -4   8        3.33        1.38     10.12 o 
   4  -4   8      103.40       98.93     15.23 o 
   5  -4   8       61.88       63.36     14.65 o 
   6  -4   8        5.33        5.11     15.45 o 
  -6  -3   8       62.57       62.79     16.28 o 
  -5  -3   8       12.91        9.15      8.99 o 
  -4  -3   8     1688.13     1694.99     48.07 o 
  -3  -3   8        0.04       -6.14      6.14 o 
  -2  -3   8       94.21       73.39      9.56 o 
  -1  -3   8     1300.83     1337.22     23.16 o 
   0  -3   8      987.80      998.51     21.73 o 
   1  -3   8     1675.91     1726.76     29.44 o 
   2  -3   8       79.52      103.44      7.09 o 
   3  -3   8      264.88      282.80     19.26 o 
   4  -3   8      474.92      491.04     27.08 o 
   5  -3   8       14.76       29.25     17.11 o 
   6  -3   8       24.69       23.71     14.35 o 
  -6  -2   8       51.52       13.96     12.41 o 
  -5  -2   8        2.12       -6.84      7.92 o 
  -4  -2   8      645.98      642.88     27.83 o 
  -3  -2   8       28.37       32.82      8.28 o 
  -2  -2   8       45.12       58.85      4.86 o 
  -1  -2   8     2586.16     2678.54     39.93 o 
   0  -2   8      675.99      721.95     16.77 o 
   1  -2   8      467.27      480.60     13.87 o 
   2  -2   8      857.10      838.41     23.32 o 
   3  -2   8      338.71      376.13     21.79 o 
   4  -2   8      909.12      864.25     49.44 o 
   5  -2   8        8.11        6.74      9.88 o 
  -6  -1   8       49.60       80.92     24.51 o 
  -5  -1   8        0.01       14.20      8.96 o 
  -4  -1   8        0.52        7.58      8.33 o 
  -3  -1   8       13.46       36.33      8.30 o 
  -2  -1   8       41.85       36.95      7.45 o 
  -1  -1   8     4632.69     4713.05     77.87 o 
   0  -1   8        0.47       -0.55      3.35 o 
   1  -1   8      231.09      244.12     10.62 o 
   2  -1   8       33.12       48.09      6.62 o 
   3  -1   8        6.11        2.42      9.48 o 
   4  -1   8      338.02      351.65     24.75 o 
   5  -1   8        8.25        5.74     10.45 o 
  -6   0   8       17.90        6.49     15.93 o 
  -5   0   8        1.84       -6.49     12.23 o 
  -4   0   8       82.25       68.71     19.20 o 
  -3   0   8      153.80      168.57     11.16 o 
  -2   0   8      187.46      196.83      9.52 o 
  -1   0   8     2615.93     2792.57     42.91 o 
   0   0   8        0.61        1.52      3.73 o 
   1   0   8      173.50      166.58      9.63 o 
   2   0   8       15.72       11.72      5.20 o 
   3   0   8      175.64      192.06     17.47 o 
   4   0   8       52.08       39.11     12.21 o 
   5   0   8       45.29       21.35     15.03 o 
  -6   1   8        6.70       27.83     18.49 o 
  -5   1   8      140.84      106.33     23.23 o 
  -4   1   8      282.31      268.59     19.84 o 
  -3   1   8        8.41       10.54      5.12 o 
  -2   1   8        3.27        0.58      3.95 o 
  -1   1   8      109.70      104.17     10.27 o 
   0   1   8        3.41        0.15      2.74 o 
   1   1   8      670.73      664.37     18.84 o 
   2   1   8       14.92       -1.39      6.28 o 
   3   1   8      276.99      320.76     16.12 o 
   4   1   8       14.16        0.77      8.68 o 
   5   1   8        5.61       12.47     12.02 o 
  -6   2   8        0.49       -1.14     14.84 o 
  -5   2   8      146.44      165.59     27.35 o 
  -4   2   8      440.68      430.20     34.94 o 
  -3   2   8       78.25      102.66      9.69 o 
  -2   2   8     1916.97     2002.63     35.32 o 
  -1   2   8      554.55      594.55     16.64 o 
   0   2   8       10.21       16.90      5.03 o 
   1   2   8      927.78      919.61     23.29 o 
   2   2   8      179.39      181.07     12.30 o 
   3   2   8      436.82      454.16     29.81 o 
   4   2   8       44.18       50.69     13.69 o 
   5   2   8        4.91       -5.14     10.39 o 
  -6   3   8       33.36       30.20     18.54 o 
  -5   3   8       79.09       73.67     20.34 o 
  -4   3   8      128.73      108.27     22.61 o 
  -3   3   8      836.18      832.22     28.80 o 
  -2   3   8       65.43       71.05      7.13 o 
  -1   3   8       96.56      109.16      8.34 o 
   0   3   8       95.81      130.90     16.09 o 
   1   3   8       88.57       63.80      8.25 o 
   2   3   8      135.72      141.64     11.63 o 
   3   3   8      427.96      406.75     18.99 o 
   4   3   8        2.77       -0.92      9.36 o 
   5   3   8        4.84        7.35     16.21 o 
  -6   4   8        3.50       16.45     16.88 o 
  -5   4   8       15.78       40.34     19.10 o 
  -4   4   8      121.85      132.59     24.13 o 
  -3   4   8      120.57      123.58     19.41 o 
  -2   4   8      105.91      105.28     12.52 o 
  -1   4   8      130.51      140.68      9.55 o 
   0   4   8      861.50      810.10     22.12 o 
   1   4   8        3.17       10.72      7.21 o 
   2   4   8       15.61        6.33      6.21 o 
   3   4   8       50.48       55.12      9.91 o 
   4   4   8       33.08       51.82     13.96 o 
   5   4   8       58.65       66.32     33.16 o 
  -6   5   8        0.14        2.23     17.30 o 
  -5   5   8      282.93      306.90     36.22 o 
  -4   5   8       54.50       57.75     12.54 o 
  -3   5   8       58.75       58.61     11.44 o 
  -2   5   8      695.31      686.46     27.62 o 
  -1   5   8       16.57        8.10      5.04 o 
   0   5   8      625.54      657.83     20.52 o 
   1   5   8        9.03       -5.49      6.85 o 
   2   5   8      108.29      110.26     11.63 o 
   3   5   8       14.27       10.19      7.99 o 
   4   5   8        0.02       -0.58      9.56 o 
  -6   6   8        1.14        1.09     17.11 o 
  -5   6   8       76.40       79.21     21.66 o 
  -4   6   8        2.41        2.18      8.69 o 
  -3   6   8        1.53        0.56      8.09 o 
  -2   6   8       15.05        6.26      8.41 o 
  -1   6   8      390.67      362.43     21.67 o 
   0   6   8        7.79        5.80      5.94 o 
   1   6   8       34.64       33.22      8.44 o 
   2   6   8       11.21       11.01      7.15 o 
   3   6   8       37.23       16.87      8.29 o 
   4   6   8      113.61      100.39     18.40 o 
  -5   7   8       10.15       -0.38     13.79 o 
  -4   7   8       26.42       42.01     12.62 o 
  -3   7   8       58.34       87.88     14.35 o 
  -2   7   8        1.83        3.41      8.40 o 
  -1   7   8       14.10       21.05      9.30 o 
   0   7   8       42.07       46.58     22.73 o 
   1   7   8       17.09       27.89      9.92 o 
   2   7   8      235.16      230.61     18.41 o 
   3   7   8        4.67       -0.37      7.39 o 
   4   7   8      344.38      348.91     66.70 o 
  -5   8   8       11.51        3.60     16.31 o 
  -4   8   8      101.72       99.78     16.36 o 
  -3   8   8      968.30      979.81     38.64 o 
  -2   8   8      268.39      236.87     20.18 o 
  -1   8   8      321.57      288.15     22.61 o 
   0   8   8      666.89      636.56     30.51 o 
   1   8   8       60.56       30.53     19.22 o 
   2   8   8      208.01      216.03     16.77 o 
   3   8   8        0.01       -3.39      8.06 o 
  -5   9   8        0.06       -4.08     16.83 o 
  -4   9   8       57.50       37.97     12.93 o 
  -3   9   8     1149.21     1144.99     43.54 o 
  -2   9   8        5.36       11.68      9.54 o 
  -1   9   8      258.12      219.62     20.30 o 
   0   9   8      298.46      309.63     43.38 o 
   1   9   8      308.76      342.81     31.29 o 
   2   9   8        0.02       13.78     10.69 o 
   3   9   8       37.16       33.01     11.02 o 
  -5  10   8        7.51       19.10     18.68 o 
  -4  10   8       63.56       64.60     15.41 o 
  -3  10   8      128.60      169.01     20.37 o 
  -2  10   8       15.13        4.79      9.74 o 
  -1  10   8      212.58      169.17     19.42 o 
   0  10   8       69.50       84.80     16.24 o 
   1  10   8       52.83       64.26     14.53 o 
   2  10   8        5.20        8.25     10.81 o 
   3  10   8       51.72       27.07     14.45 o 
  -4  11   8        1.32       16.54     12.78 o 
  -3  11   8       36.18       33.64     12.92 o 
  -2  11   8       18.28       30.97     12.78 o 
  -1  11   8       34.21       30.57     12.54 o 
   0  11   8       38.42       21.90     12.15 o 
   1  11   8       44.37       21.01     11.72 o 
   2  11   8       18.79        9.26     16.50 o 
  -4  12   8        0.80      -10.81     10.81 o 
  -3  12   8       14.44        8.21     14.89 o 
  -2  12   8        3.64        3.48     11.97 o 
  -1  12   8      117.58      138.01     20.24 o 
   0  12   8       20.92        7.00     10.87 o 
   1  12   8       86.73       57.99     27.47 o 
  -3  13   8       20.29       47.63     22.16 o 
  -2  13   8       35.05       45.43     14.95 o 
  -1  13   8        9.05        0.70     10.94 o 
   0  13   8        3.97        5.67     12.28 o 
  -1  14   8       14.80       23.36     14.32 o 
   1 -20   9        2.09       18.01     18.77 o 
  -1 -19   9       10.48        0.47     17.73 o 
   1 -19   9       20.93        3.89     15.93 o 
   2 -19   9       10.01       16.59     18.11 o 
   3 -19   9        1.83       14.89     18.39 o 
  -2 -18   9        1.52        0.53     11.99 o 
  -1 -18   9       12.50       37.31     16.88 o 
   0 -18   9        1.86       -3.37     14.55 o 
   1 -18   9       34.63       13.56     15.50 o 
   2 -18   9      266.64      265.28     36.27 o 
   3 -18   9        2.31       25.12     18.82 o 
  -3 -17   9       24.62       38.51     35.79 o 
  -2 -17   9        5.48       -7.75     24.70 o 
  -1 -17   9        9.62        8.60     10.29 o 
   0 -17   9       31.50       14.09      8.20 o 
   1 -17   9      200.79      248.55     31.00 o 
   2 -17   9      203.29      241.72     33.52 o 
   3 -17   9       59.21       84.38     24.37 o 
   4 -17   9       58.31       44.85     23.04 o 
  -3 -16   9      575.09      701.56     74.33 o 
  -2 -16   9        1.77       13.48     10.91 o 
  -1 -16   9      161.61      173.01     19.84 o 
   0 -16   9       36.75       19.30     10.43 o 
   1 -16   9       11.37       16.78     14.27 o 
   2 -16   9       65.56       37.02     18.58 o 
   3 -16   9        3.66        0.38     13.65 o 
   4 -16   9       10.33        6.49     15.74 o 
  -4 -15   9        3.06       12.90     17.18 o 
  -3 -15   9      612.03      672.16     36.55 o 
  -2 -15   9        0.30       -2.88      8.74 o 
  -1 -15   9      883.51      943.74     37.56 o 
   0 -15   9       74.83       90.82     21.78 o 
   1 -15   9      231.00      243.57     19.57 o 
   2 -15   9        4.73       -3.89     12.04 o 
   3 -15   9       25.11       44.56     19.82 o 
  -4 -14   9       12.77        5.44     11.11 o 
  -3 -14   9      147.10      139.09     19.60 o 
  -2 -14   9      235.55      215.98     21.56 o 
  -1 -14   9        6.95        9.41      9.43 o 
   0 -14   9      341.19      338.78     17.13 o 
   1 -14   9      562.56      570.20     27.03 o 
   2 -14   9        5.17       -2.89      8.91 o 
   4 -14   9       14.52       35.08     20.81 o 
   5 -14   9       72.50      143.45     36.27 o 
  -4 -13   9       18.49       18.39     12.36 o 
  -3 -13   9        0.04        6.69      9.72 o 
  -2 -13   9        0.55        6.63      9.21 o 
  -1 -13   9      447.41      423.50     18.67 o 
   0 -13   9       22.09       13.49      7.08 o 
   1 -13   9       10.75       11.54      8.39 o 
   2 -13   9      117.67      132.00     25.34 o 
   3 -13   9       10.75       12.42      9.87 o 
   4 -13   9       57.23       28.54     18.44 o 
   5 -13   9       56.76       38.78     23.84 o 
  -5 -12   9       94.09       56.67     16.86 o 
  -4 -12   9      115.15      142.04     20.88 o 
  -3 -12   9       39.39       46.04     12.80 o 
  -2 -12   9      520.38      521.83     28.07 o 
  -1 -12   9      332.83      347.39     16.25 o 
   0 -12   9      163.85      181.08     15.74 o 
   1 -12   9      551.02      498.70     32.12 o 
   2 -12   9        6.34        5.88     13.34 o 
   3 -12   9       16.21       10.45     32.99 o 
   4 -12   9       10.99       -3.89     13.84 o 
   5 -12   9        1.41       -6.40     14.74 o 
  -5 -11   9      164.90      186.32     36.74 o 
  -4 -11   9       30.05       44.46     13.71 o 
  -3 -11   9        7.52        3.35      8.87 o 
  -2 -11   9      744.76      704.42     30.67 o 
  -1 -11   9       31.28       22.65      6.58 o 
   0 -11   9      889.90      898.98     24.66 o 
   1 -11   9      105.39      100.24     10.29 o 
   2 -11   9      328.80      331.95     21.07 o 
   3 -11   9       57.61       37.66     11.44 o 
   4 -11   9        0.06        4.85     16.00 o 
   5 -11   9        4.17       -7.87     14.74 o 
  -5 -10   9       74.38       72.39     24.65 o 
  -4 -10   9      141.69      169.44     20.78 o 
  -3 -10   9       14.39       36.53     11.46 o 
  -2 -10   9     2189.35     2216.55     56.38 o 
  -1 -10   9      681.59      704.88     20.27 o 
   0 -10   9     1893.85     1858.59     35.28 o 
   1 -10   9      384.95      405.57     14.40 o 
   2 -10   9      349.44      331.40     20.77 o 
   3 -10   9      226.28      255.96     20.11 o 
   4 -10   9       50.10       77.81     14.77 o 
   5 -10   9        3.51      -10.16     10.16 o 
  -5  -9   9       75.77       86.84     34.65 o 
  -4  -9   9      148.73      147.95     35.01 o 
  -3  -9   9      988.16      990.10     37.78 o 
  -2  -9   9     1702.21     1649.97     94.24 o 
  -1  -9   9      107.25      117.07      8.43 o 
   0  -9   9        0.63       -0.87      4.04 o 
   1  -9   9       12.58       13.73      4.84 o 
   2  -9   9      418.83      381.75     20.81 o 
   3  -9   9      462.10      397.74     23.12 o 
   4  -9   9      101.66      114.49     16.33 o 
   5  -9   9        2.74       12.17     11.17 o 
  -5  -8   9      162.38      198.30     23.38 o 
  -4  -8   9       37.24       24.05     10.78 o 
  -3  -8   9     1597.50     1521.07     46.56 o 
  -2  -8   9      893.10      886.08     31.39 o 
  -1  -8   9     1006.37     1001.92     21.96 o 
   0  -8   9       63.57       53.61      6.40 o 
   1  -8   9       41.61       40.76      6.59 o 
   2  -8   9       71.63       58.48     11.08 o 
   3  -8   9        3.01       -6.93      6.93 o 
   4  -8   9       47.41       29.61     11.27 o 
   5  -8   9        0.02        6.36     10.79 o 
  -6  -7   9        1.86        4.23     14.41 o 
  -5  -7   9       21.75       13.10     24.70 o 
  -4  -7   9        7.16       -0.41      7.77 o 
  -3  -7   9     1372.84     1231.60     40.12 o 
  -2  -7   9      811.75      798.36     54.90 o 
  -1  -7   9     1717.80     1767.62     33.37 o 
   0  -7   9     1421.30     1363.50     26.07 o 
   1  -7   9     1044.34     1087.11     21.43 o 
   2  -7   9      484.92      454.66     22.87 o 
   3  -7   9        1.96        1.95      7.74 o 
   4  -7   9       38.38       28.00     14.10 o 
   5  -7   9       83.72       82.73     28.63 o 
  -6  -6   9        3.79        3.52     11.17 o 
  -5  -6   9       26.22       31.57     13.32 o 
  -4  -6   9       44.27       42.56     11.43 o 
  -3  -6   9      560.88      507.61     29.06 o 
  -2  -6   9      149.85      153.08     15.15 o 
  -1  -6   9      707.80      757.34     32.18 o 
   0  -6   9      580.35      548.37     17.83 o 
   1  -6   9     2881.14     2937.74     43.70 o 
   2  -6   9       16.20       25.49      7.96 o 
   3  -6   9        0.95       11.23      8.17 o 
   4  -6   9       11.81        4.97     10.05 o 
   5  -6   9      220.38      195.12     22.27 o 
  -6  -5   9        0.00       16.09     12.58 o 
  -5  -5   9       95.88      102.94     16.47 o 
  -4  -5   9        1.89       -0.35     14.32 o 
  -3  -5   9      197.46      193.72     16.41 o 
  -2  -5   9      124.59      132.50     18.13 o 
  -1  -5   9        0.60        1.96      6.99 o 
   0  -5   9     2357.26     2412.72     37.83 o 
   1  -5   9     1150.99     1163.00     22.18 o 
   2  -5   9      847.10      781.59     43.61 o 
   3  -5   9        1.90        2.27     11.61 o 
   4  -5   9       35.32       13.36      9.62 o 
   5  -5   9        8.27        8.92     10.92 o 
  -6  -4   9        6.35       12.99     12.16 o 
  -5  -4   9       72.83       96.11     17.85 o 
  -4  -4   9       53.29       36.77     10.90 o 
  -3  -4   9        2.33       -6.05      6.05 o 
  -2  -4   9      101.75       91.05     10.77 o 
  -1  -4   9      991.88     1074.91     20.35 o 
   0  -4   9      586.65      598.74     15.30 o 
   1  -4   9       93.67      109.72      6.87 o 
   2  -4   9      952.72      905.32     29.91 o 
   3  -4   9       25.19       39.21     27.40 o 
   4  -4   9       56.60       50.02     13.94 o 
   5  -4   9        3.64       -0.58     10.28 o 
  -6  -3   9        8.81        2.87     11.33 o 
  -5  -3   9       51.55       42.86     12.90 o 
  -4  -3   9        0.02        0.49      8.11 o 
  -3  -3   9        7.69        3.94      6.83 o 
  -2  -3   9       41.72       43.83      8.66 o 
  -1  -3   9      866.23      910.59     18.91 o 
   0  -3   9      173.26      186.51      8.89 o 
   1  -3   9     1189.96     1136.74     31.01 o 
   2  -3   9      624.45      564.87     15.98 o 
   3  -3   9      113.75      119.00     14.68 o 
   4  -3   9      169.76      209.73     20.39 o 
   5  -3   9       13.15        4.73     10.37 o 
  -6  -2   9       76.61       78.12     24.98 o 
  -5  -2   9       11.60       -2.14      8.27 o 
  -4  -2   9      593.21      542.19     25.72 o 
  -3  -2   9      195.23      125.06     13.56 o 
  -2  -2   9      645.58      782.29     27.81 o 
  -1  -2   9      356.13      392.91     12.28 o 
   0  -2   9      434.30      520.96     14.90 o 
   1  -2   9     1102.00     1172.24     24.58 o 
   2  -2   9      769.28      701.82     19.16 o 
   3  -2   9       94.14       96.46     13.98 o 
   4  -2   9      373.23      383.22     25.71 o 
   5  -2   9        1.76       14.98     12.61 o 
  -6  -1   9       99.63       79.07     24.46 o 
  -5  -1   9        6.30        1.52      8.83 o 
  -4  -1   9      227.60      247.94     18.59 o 
  -3  -1   9      233.37      223.69     32.69 o 
  -2  -1   9     1503.97     1556.37     28.66 o 
  -1  -1   9     2292.06     2434.47     47.45 o 
   0  -1   9       88.40      103.21      9.76 o 
   1  -1   9      425.01      390.68     13.94 o 
   2  -1   9       57.91       55.54      7.37 o 
   3  -1   9       24.15       28.28     10.34 o 
   4  -1   9      298.46      399.01     38.07 o 
   5  -1   9       30.67       -5.83     11.66 o 
  -6   0   9       24.43        1.09     13.98 o 
  -5   0   9        3.52       29.01     15.79 o 
  -4   0   9      414.38      426.13     28.11 o 
  -3   0   9       91.46       88.73     26.55 o 
  -2   0   9      918.91      883.65     26.53 o 
  -1   0   9      700.52      742.17     18.74 o 
   0   0   9       87.95       98.42      7.98 o 
   1   0   9     1047.02     1060.27     24.82 o 
   2   0   9      179.26      168.13     11.31 o 
   3   0   9      706.33      619.16     40.44 o 
   4   0   9       44.64       22.97     15.19 o 
   5   0   9       20.09       33.45     14.25 o 
  -6   1   9       15.85       28.49     18.25 o 
  -5   1   9        5.00        1.33     12.85 o 
  -4   1   9     1340.40     1315.60     62.24 o 
  -3   1   9      141.17      143.46     18.16 o 
  -2   1   9       80.49       83.76      7.65 o 
  -1   1   9      206.75      191.27     10.31 o 
   0   1   9      119.09      135.66     20.95 o 
   1   1   9      118.86      126.30      9.64 o 
   2   1   9      214.98      229.49     13.28 o 
   3   1   9        5.64        9.87      9.93 o 
   4   1   9      139.25      154.46     19.57 o 
   5   1   9        1.10        4.35     11.52 o 
  -6   2   9        1.59       29.72     18.68 o 
  -5   2   9        7.80       13.42     13.56 o 
  -4   2   9      545.43      528.33     40.15 o 
  -3   2   9       15.59        1.07      6.95 o 
  -2   2   9      249.26      292.22     19.80 o 
  -1   2   9      708.14      721.39     19.66 o 
   0   2   9      133.44      163.42     10.53 o 
   1   2   9       25.34       23.90      8.72 o 
   2   2   9       13.86       13.32      6.92 o 
   3   2   9        2.38        7.81      8.43 o 
   4   2   9       12.67       11.34     10.89 o 
   5   2   9      112.84      157.85     35.89 o 
  -6   3   9        6.05        8.44     15.93 o 
  -5   3   9       46.41       67.13     21.14 o 
  -4   3   9        3.60       10.43     13.79 o 
  -3   3   9       59.45       89.20     12.12 o 
  -2   3   9     1155.83     1112.86     25.51 o 
  -1   3   9      428.87      470.94     16.24 o 
   0   3   9        9.75        8.01      5.23 o 
   1   3   9      238.76      226.28     13.38 o 
   2   3   9      313.25      282.17     19.05 o 
   3   3   9       60.61       72.43     10.74 o 
   4   3   9       22.62       13.75     15.71 o 
   5   3   9      216.98      299.03     55.11 o 
  -6   4   9       43.42       58.26     23.42 o 
  -5   4   9       32.14       22.56     16.17 o 
  -4   4   9       90.49      103.87     22.90 o 
  -3   4   9      238.15      243.49     18.26 o 
  -2   4   9     1373.07     1459.36     41.61 o 
  -1   4   9      207.20      237.19     12.46 o 
   0   4   9      398.60      422.66     21.17 o 
   1   4   9      500.40      528.48     19.74 o 
   2   4   9       64.37       64.07     12.67 o 
   3   4   9       18.53       20.86     13.91 o 
   4   4   9        5.35       20.67     12.08 o 
  -6   5   9        2.34        7.77     16.97 o 
  -5   5   9        6.08       24.79     18.30 o 
  -4   5   9        1.21       -9.53     10.71 o 
  -3   5   9       26.62       19.14      9.50 o 
  -2   5   9     2337.80     2154.06     54.14 o 
  -1   5   9       99.68      111.32     13.74 o 
   0   5   9     2950.18     2922.34     58.15 o 
   1   5   9      764.75      663.76     28.47 o 
   2   5   9      722.15      701.49     30.90 o 
   3   5   9      123.24      168.61     15.33 o 
   4   5   9       72.68       58.48     15.88 o 
  -5   6   9       20.72       56.84     20.67 o 
  -4   6   9       57.04       23.28     17.49 o 
  -3   6   9      171.29      176.16     47.86 o 
  -2   6   9       24.16       46.39     11.61 o 
  -1   6   9       36.85       39.29     10.98 o 
   0   6   9      275.61      253.77     26.58 o 
   1   6   9      212.81      232.05     15.31 o 
   2   6   9       78.39       93.69     26.44 o 
   3   6   9        0.21        4.55      7.88 o 
   4   6   9      111.12       79.69     17.40 o 
  -5   7   9       75.98       65.56     22.42 o 
  -4   7   9       45.03       29.77     16.64 o 
  -3   7   9        6.05        8.01      9.54 o 
  -2   7   9       72.62       79.31     13.49 o 
  -1   7   9      100.83      113.81     15.79 o 
   0   7   9        3.40        4.25      8.76 o 
   1   7   9        2.37        6.62      6.88 o 
   2   7   9       17.04       20.10      8.34 o 
   3   7   9        7.00       19.65      9.37 o 
  -5   8   9       28.20       21.14     18.06 o 
  -4   8   9       16.53        7.87     15.26 o 
  -3   8   9       12.78       18.95     12.99 o 
  -2   8   9       32.78       46.42     14.72 o 
  -1   8   9      130.73      140.26     17.23 o 
   0   8   9       10.89       10.82      9.11 o 
   1   8   9       22.80       13.48      9.27 o 
   2   8   9      298.62      296.92     34.32 o 
   3   8   9       14.28       15.14      9.63 o 
  -5   9   9       13.00       11.28     16.12 o 
  -4   9   9       42.87       60.82     14.92 o 
  -3   9   9       34.62       14.97     16.57 o 
  -2   9   9        4.25       -4.11     11.99 o 
  -1   9   9       81.56       97.14     31.26 o 
   0   9   9        2.40       10.95     10.62 o 
   1   9   9      111.68      112.35     17.46 o 
   2   9   9      182.15      146.42     19.83 o 
   3   9   9       82.05       78.14     13.99 o 
  -4  10   9       17.33       22.40     14.10 o 
  -3  10   9       11.69        6.95     10.70 o 
  -2  10   9       18.34        5.27      9.93 o 
  -1  10   9      141.80      141.23     25.12 o 
   0  10   9        8.05        5.05     16.40 o 
   1  10   9       39.64       38.99     12.90 o 
   2  10   9       44.23       71.74     28.63 o 
  -4  11   9        6.22       11.88     13.00 o 
  -3  11   9        1.25       -4.08     10.64 o 
  -2  11   9      133.16      125.46     19.30 o 
  -1  11   9      312.04      296.02     29.77 o 
   0  11   9        5.22       -1.72     10.22 o 
   1  11   9       38.81       28.68     13.21 o 
  -3  12   9        1.76       -7.45     13.94 o 
  -2  12   9      233.39      235.71     36.81 o 
  -1  12   9       93.94      102.29     19.08 o 
   0  12   9        0.02        1.88     10.52 o 
   1  12   9       97.61       63.40     20.69 o 
  -2  13   9       81.19       88.45     19.48 o 
  -1  13   9        3.80       10.98     12.77 o 
   1 -20  10        1.82       12.14     18.54 o 
  -1 -19  10        0.00       -5.83     16.21 o 
   1 -19  10        1.49       14.98     16.45 o 
   2 -19  10       20.27       19.48     18.06 o 
  -2 -18  10       20.56       34.58     14.99 o 
  -1 -18  10       32.82       35.06     13.32 o 
   1 -18  10        6.85       19.44     15.22 o 
   2 -18  10        4.51        6.87     17.49 o 
   3 -18  10        1.02        5.02     16.31 o 
  -3 -17  10        3.12       29.14     16.69 o 
  -2 -17  10        2.12        1.82     11.60 o 
  -1 -17  10       29.55       27.61     12.65 o 
   0 -17  10       61.70       39.22     53.54 o 
   1 -17  10        6.07       -5.74     12.99 o 
   2 -17  10        1.45        1.90     14.46 o 
   3 -17  10        4.85       13.89     17.16 o 
   4 -17  10       10.28       48.59     22.56 o 
  -3 -16  10       12.46       12.86     13.52 o 
  -2 -16  10       30.16       30.98     21.76 o 
  -1 -16  10      261.25      290.72     23.21 o 
   0 -16  10      204.37      254.27     16.89 o 
   1 -16  10       64.08       81.67     14.61 o 
   2 -16  10      150.16      233.95     31.67 o 
   3 -16  10        6.31       13.27     17.40 o 
   4 -16  10        3.04      -14.79     17.68 o 
  -4 -15  10      147.73      190.44     25.36 o 
  -3 -15  10        1.95        0.67     11.95 o 
  -2 -15  10        0.49        0.96      9.44 o 
  -1 -15  10     1220.75     1195.90     42.60 o 
   0 -15  10       13.30       23.20      8.44 o 
   1 -15  10      292.86      316.16     22.29 o 
   2 -15  10      153.80      139.89     17.18 o 
   3 -15  10       48.78       51.91     21.19 o 
   4 -15  10       11.59       22.09     23.28 o 
  -4 -14  10       68.49       86.94     38.02 o 
  -3 -14  10       61.42       55.85     14.93 o 
  -2 -14  10       21.22       12.16     10.98 o 
  -1 -14  10      592.79      625.96     29.92 o 
   0 -14  10      650.58      606.61     21.98 o 
   1 -14  10      529.16      592.31     27.44 o 
   2 -14  10       65.14       79.22     13.96 o 
   3 -14  10      128.57      182.37     32.05 o 
   4 -14  10        1.85        4.46     15.83 o 
   5 -14  10       24.67       -6.68     18.87 o 
  -4 -13  10       33.79       53.62     15.87 o 
  -3 -13  10        2.05       19.25     20.55 o 
  -2 -13  10        3.11        3.36      7.90 o 
  -1 -13  10     1060.30     1044.94     37.43 o 
   0 -13  10        2.44       -5.38     11.15 o 
   1 -13  10       54.37       52.56     11.26 o 
   2 -13  10      113.93       83.40     14.01 o 
   3 -13  10       45.00       81.59     14.99 o 
   4 -13  10       67.01       75.09     24.70 o 
   5 -13  10       17.46       25.65     20.38 o 
  -5 -12  10        3.88        2.60     13.32 o 
  -4 -12  10      299.23      310.57     27.82 o 
  -3 -12  10       35.87       36.30     12.59 o 
  -2 -12  10     2476.58     2382.99     62.43 o 
  -1 -12  10      174.07      185.29     17.04 o 
   0 -12  10      124.55      129.71     10.67 o 
   1 -12  10        6.91       -3.92      7.00 o 
   2 -12  10      449.81      463.76     24.87 o 
   3 -12  10       43.89       32.41     11.57 o 
   4 -12  10        7.40        0.17      9.98 o 
   5 -12  10        6.06       23.61     20.24 o 
  -5 -11  10        0.50       18.11     20.48 o 
  -4 -11  10       36.42        9.41     11.06 o 
  -3 -11  10       30.01       27.01     10.84 o 
  -2 -11  10      912.31      888.33     49.16 o 
  -1 -11  10     1005.35     1127.68     36.55 o 
   0 -11  10      236.98      244.69     23.31 o 
   1 -11  10      147.47      163.09     15.29 o 
   2 -11  10       98.07       99.59     14.20 o 
   3 -11  10       13.01       27.82     11.05 o 
   4 -11  10        5.11       10.12     10.22 o 
   5 -11  10       43.48       85.38     27.07 o 
  -5 -10  10        5.38       31.11     13.84 o 
  -4 -10  10       14.02        3.16     11.92 o 
  -3 -10  10       13.80       21.93     10.21 o 
  -2 -10  10        2.62        2.97      7.92 o 
  -1 -10  10      146.13      136.69      9.64 o 
   0 -10  10      142.54      127.58      9.52 o 
   1 -10  10      237.03      269.65     19.32 o 
   2 -10  10      142.68      133.17     23.13 o 
   3 -10  10      320.26      314.86     22.42 o 
   4 -10  10       63.43       60.33     14.91 o 
   5 -10  10       47.89       53.46     16.50 o 
  -5  -9  10        8.25        1.98     11.48 o 
  -4  -9  10      106.97      116.68     17.46 o 
  -3  -9  10       53.30       59.02     13.17 o 
  -2  -9  10      139.86      110.91     14.06 o 
  -1  -9  10      216.62      207.65     10.54 o 
   0  -9  10        7.88        8.09     17.21 o 
   1  -9  10      581.24      619.82     24.93 o 
   2  -9  10       26.71       17.07     14.62 o 
   3  -9  10      416.65      430.41     24.78 o 
   4  -9  10       41.50       52.03     13.11 o 
   5  -9  10        8.62        5.02     10.78 o 
  -5  -8  10       35.25       34.13     13.66 o 
  -4  -8  10      106.94       93.38     16.34 o 
  -3  -8  10       22.84       12.04      8.87 o 
  -2  -8  10      179.83      182.06     15.87 o 
  -1  -8  10      321.76      371.80     19.52 o 
   0  -8  10       55.45       52.91      6.42 o 
   1  -8  10      207.05      198.91      9.17 o 
   2  -8  10        1.73        6.68      7.15 o 
   3  -8  10      501.49      458.71     24.67 o 
   4  -8  10        3.90       -0.67      8.65 o 
   5  -8  10       13.32       11.71     11.39 o 
  -5  -7  10       96.31       94.26     24.13 o 
  -4  -7  10      132.39      121.58     16.64 o 
  -3  -7  10       81.93       73.04     12.41 o 
  -2  -7  10       35.91       32.27     14.25 o 
  -1  -7  10      104.92      114.84      7.20 o 
   0  -7  10     3422.00     3448.38     51.75 o 
   1  -7  10        8.72        7.52      6.28 o 
   2  -7  10      173.06      169.36     22.11 o 
   3  -7  10       89.62       78.89     13.36 o 
   4  -7  10      121.86      114.09     16.65 o 
   5  -7  10       47.58       62.66     23.30 o 
  -6  -6  10        0.03        8.36     12.77 o 
  -5  -6  10      391.50      341.86     26.39 o 
  -4  -6  10        0.82       -3.29      7.57 o 
  -3  -6  10       56.14       35.62     10.44 o 
  -2  -6  10       39.67       28.79      8.26 o 
  -1  -6  10      927.84      858.07     18.21 o 
   0  -6  10     2143.84     2098.75     35.24 o 
   1  -6  10      247.53      239.46     12.33 o 
   2  -6  10        8.79        8.25      7.00 o 
   3  -6  10       48.01       81.20     13.51 o 
   4  -6  10       16.80        4.12      9.27 o 
   5  -6  10      130.86      133.33     20.14 o 
  -6  -5  10        4.19       15.78     13.49 o 
  -5  -5  10      201.61      201.80     21.40 o 
  -4  -5  10        7.79       19.84      9.46 o 
  -3  -5  10       39.22       39.63     10.25 o 
  -2  -5  10        2.80        3.75      5.69 o 
  -1  -5  10      429.18      504.39     13.25 o 
   0  -5  10      519.01      555.68     15.47 o 
   1  -5  10       28.08       28.81      4.69 o 
   2  -5  10     1272.26     1258.00     40.48 o 
   3  -5  10       50.91       60.93     12.20 o 
   4  -5  10       26.41       47.99     13.26 o 
   5  -5  10       57.32       52.80     14.42 o 
  -6  -4  10       18.47       25.68     13.55 o 
  -5  -4  10        0.64        0.77      9.60 o 
  -4  -4  10       81.88       32.70     17.09 o 
  -3  -4  10       72.09       97.26     12.98 o 
  -2  -4  10       74.65       77.20     10.73 o 
  -1  -4  10       56.43       68.56      5.81 o 
   0  -4  10     1992.87     2032.00     34.60 o 
   1  -4  10      208.12      254.41     10.56 o 
   2  -4  10      426.48      431.35     21.40 o 
   3  -4  10      245.61      232.23     19.41 o 
   4  -4  10      278.49      284.54     61.96 o 
   5  -4  10        2.32        0.68     10.90 o 
  -6  -3  10        7.43       21.57     18.25 o 
  -5  -3  10        7.45        0.88      9.18 o 
  -4  -3  10        0.05       13.12      8.89 o 
  -3  -3  10     2488.97     2373.88    133.21 o 
  -2  -3  10       86.13       94.42     11.29 o 
  -1  -3  10        0.07       -1.44      3.28 o 
   0  -3  10     1344.38     1329.09     26.38 o 
   1  -3  10        2.85       10.91      4.57 o 
   2  -3  10        3.30       12.69      7.60 o 
   3  -3  10      403.98      381.20     23.58 o 
   4  -3  10       64.44       62.22     14.05 o 
   5  -3  10       60.41       76.20     16.99 o 
  -6  -2  10        0.01       21.24     18.30 o 
  -5  -2  10       13.94        4.02      7.87 o 
  -4  -2  10       58.37       14.14     17.87 o 
  -2  -2  10       19.04       22.28      7.21 o 
  -1  -2  10      266.78      266.58     10.75 o 
   0  -2  10      455.16      460.37     15.19 o 
   1  -2  10      504.36      552.61     16.82 o 
   2  -2  10      362.66      323.63     19.95 o 
   3  -2  10       14.14        5.14      7.95 o 
   4  -2  10        0.85        1.83     10.14 o 
   5  -2  10        1.55       -9.59      9.59 o 
  -6  -1  10        0.00       16.31     16.78 o 
  -5  -1  10       94.62       99.12     24.22 o 
  -4  -1  10      181.40      181.66     17.25 o 
  -3  -1  10       64.24       64.90     23.70 o 
  -2  -1  10       16.87       14.53      4.77 o 
  -1  -1  10       55.81       64.41      8.10 o 
   0  -1  10       48.79       58.28      6.94 o 
   1  -1  10       63.34      111.13     12.42 o 
   2  -1  10       78.69       97.38      9.30 o 
   3  -1  10      164.65      161.89     17.55 o 
   4  -1  10        1.17       11.55     12.68 o 
   5  -1  10        7.28       11.21     11.43 o 
  -6   0  10        7.88       36.69     17.78 o 
  -5   0  10      136.31      107.75     24.75 o 
  -4   0  10       30.68       25.13     24.18 o 
  -3   0  10      395.47      384.75     23.51 o 
  -2   0  10        9.52        4.94      4.43 o 
  -1   0  10     3201.03     3103.81     49.43 o 
   0   0  10       92.48       99.60     11.76 o 
   1   0  10     2647.67     2546.55     44.88 o 
   2   0  10      832.89      777.39     33.54 o 
   3   0  10       92.74       77.15     14.46 o 
   4   0  10       68.11       73.19     16.02 o 
   5   0  10        0.10       11.90     11.81 o 
  -6   1  10       24.76       15.07     16.31 o 
  -5   1  10        1.68       -3.41     11.28 o 
  -4   1  10        2.77       22.90     14.41 o 
  -3   1  10      318.62      320.23     50.98 o 
  -2   1  10      311.51      289.94     14.85 o 
  -1   1  10     2341.70     2240.23     40.02 o 
   0   1  10      189.86      258.96     22.33 o 
   1   1  10     5144.59     4943.69     74.15 o 
   2   1  10      368.53      325.56     17.18 o 
   3   1  10      370.87      346.75     53.14 o 
   4   1  10       68.55       87.98     24.08 o 
   5   1  10       36.88       42.62     21.10 o 
  -6   2  10       66.06       65.04     22.99 o 
  -5   2  10       33.82        1.56     13.23 o 
  -4   2  10      365.70      346.53     35.22 o 
  -3   2  10       66.13       92.30     20.19 o 
  -2   2  10       52.69       45.70      7.11 o 
  -1   2  10      149.42      125.03      9.72 o 
   0   2  10      162.47      173.22     11.29 o 
   1   2  10     1859.18     1821.96     39.50 o 
   2   2  10        1.31       -1.80      6.15 o 
   3   2  10      618.27      601.53     43.19 o 
   4   2  10        6.64       -2.10     11.16 o 
  -6   3  10       24.38       15.31     18.77 o 
  -5   3  10       13.34        9.34     14.74 o 
  -4   3  10      366.23      361.56     35.84 o 
  -3   3  10       71.21       79.07     19.29 o 
  -2   3  10       47.01       82.75     11.70 o 
  -1   3  10       64.00       68.13      8.47 o 
   0   3  10       21.26       34.65     11.80 o 
   1   3  10       14.10        2.39      6.26 o 
   2   3  10        6.56       27.29      7.91 o 
   3   3  10      111.14      110.50     23.61 o 
   4   3  10        2.83       -2.47     10.08 o 
  -6   4  10        0.58       -1.47     15.74 o 
  -5   4  10        3.87       -0.05     14.79 o 
  -4   4  10      397.86      362.60     36.50 o 
  -3   4  10      223.12      207.67     35.06 o 
  -2   4  10       30.72       35.29     10.37 o 
  -1   4  10       33.14       26.23      7.06 o 
   0   4  10      230.08      252.15     14.26 o 
   1   4  10        0.34        1.51      6.28 o 
   2   4  10        0.05       -4.12      5.94 o 
   3   4  10      365.45      346.79     26.11 o 
   4   4  10       87.64       56.22     15.17 o 
  -5   5  10        4.06       -9.15     14.17 o 
  -4   5  10      250.91      276.90     34.70 o 
  -3   5  10        6.09       30.21     10.07 o 
  -2   5  10      206.41      200.30     21.97 o 
  -1   5  10        5.71       19.48      9.11 o 
   0   5  10      645.87      636.91     21.90 o 
   1   5  10       19.42       10.82      9.10 o 
   2   5  10      228.08      247.01     16.49 o 
   3   5  10      149.87      172.49     32.97 o 
   4   5  10      133.80      137.37     21.08 o 
  -5   6  10        0.54        2.32     15.26 o 
  -4   6  10       14.05       60.87     21.57 o 
  -3   6  10        4.48        4.15     13.68 o 
  -2   6  10       20.16       12.75      8.47 o 
  -1   6  10        2.80       -6.04      6.04 o 
   0   6  10      257.44      232.56     19.38 o 
   1   6  10      177.51      185.78     15.20 o 
   2   6  10      332.61      363.23     25.03 o 
   3   6  10        2.77       -1.68      8.28 o 
  -5   7  10      171.35      170.00     31.86 o 
  -4   7  10        0.40        6.16     14.27 o 
  -3   7  10        1.80       11.26     10.06 o 
  -2   7  10        0.05       13.68      9.50 o 
  -1   7  10      613.31      614.44     65.70 o 
   0   7  10       63.58       62.85     13.60 o 
   1   7  10        4.96       11.34      9.59 o 
   2   7  10       49.85       52.77     13.59 o 
   3   7  10       67.27       68.36     13.27 o 
  -5   8  10      199.65      151.41     31.33 o 
  -4   8  10        5.66       21.85     18.11 o 
  -3   8  10      418.15      425.71     28.19 o 
  -2   8  10       52.25       34.18     11.78 o 
  -1   8  10      533.04      510.90     28.91 o 
   0   8  10      252.26      240.28     22.09 o 
   1   8  10       25.15       22.94     11.39 o 
   2   8  10      100.47      116.60     25.93 o 
   3   8  10      112.17       99.66     15.36 o 
  -4   9  10       36.28        8.72     16.35 o 
  -3   9  10      168.28      157.19     26.71 o 
  -2   9  10        0.78       -5.06      9.28 o 
  -1   9  10      147.00      158.86     19.46 o 
   0   9  10        0.14       -0.08      9.29 o 
   1   9  10       12.52        9.69     10.98 o 
   2   9  10       31.38       40.46     38.47 o 
  -4  10  10       58.29       48.02     21.90 o 
  -3  10  10        6.86       10.41     11.23 o 
  -2  10  10        9.18       -5.94      9.54 o 
  -1  10  10        3.11       12.05     11.35 o 
   0  10  10       36.12       16.31     11.28 o 
   1  10  10        1.60        0.40     10.39 o 
   2  10  10        1.45       -3.40     11.05 o 
  -3  11  10       33.58       30.80     13.80 o 
  -2  11  10       19.60       -0.81     11.29 o 
  -1  11  10      105.91      106.88     25.79 o 
   0  11  10        9.66       15.92     12.34 o 
   1  11  10       12.39       15.55     12.68 o 
  -2  12  10        4.94       -6.52     18.35 o 
  -1  12  10       94.61       80.71     18.19 o 
   0  12  10        1.71        9.15     12.25 o 
  -1 -19  11        6.55       -1.01     12.57 o 
   1 -19  11        8.27       14.13     18.35 o 
   2 -19  11       41.50       20.43     18.06 o 
  -2 -18  11        0.48        2.51     12.67 o 
  -1 -18  11        0.64       -6.31     11.21 o 
   0 -18  11       63.23       87.94     23.84 o 
   1 -18  11       28.92       -0.95     15.79 o 
   2 -18  11       84.55      132.21     28.30 o 
   3 -18  11        2.02        3.08     15.83 o 
  -3 -17  11       23.09       36.45     15.15 o 
  -2 -17  11        3.15       -1.31      9.80 o 
  -1 -17  11      141.97      176.11     20.90 o 
   0 -17  11      554.16      602.90     44.47 o 
   1 -17  11        0.79       12.85     15.60 o 
   2 -17  11       76.92       42.10     20.10 o 
   3 -17  11       12.23        5.36     16.17 o 
  -3 -16  11      260.27      286.79     27.62 o 
  -2 -16  11        8.87        7.50     13.23 o 
  -1 -16  11      297.53      321.26     26.22 o 
   0 -16  11       51.97       33.80     18.25 o 
   1 -16  11        0.03        5.24      9.84 o 
   2 -16  11       31.80       25.22     15.31 o 
   3 -16  11        3.70       -0.47     16.59 o 
  -4 -15  11        4.35       10.03     13.00 o 
  -3 -15  11      178.63      219.59     24.29 o 
  -2 -15  11       38.69       38.48     13.30 o 
  -1 -15  11      133.91      106.11     16.36 o 
   0 -15  11       17.20       15.18      9.84 o 
   1 -15  11      145.67      142.88     16.93 o 
   2 -15  11        0.97        5.06      9.53 o 
   4 -15  11       40.17       59.45     27.12 o 
  -4 -14  11        0.22        5.11     15.62 o 
  -3 -14  11        1.14        3.97     10.89 o 
  -2 -14  11       23.48       34.42     11.45 o 
  -1 -14  11       32.43       32.29     17.56 o 
   0 -14  11       60.13       62.11     11.93 o 
   1 -14  11        3.81        8.17      8.11 o 
   2 -14  11       17.50       28.49     15.98 o 
   3 -14  11       16.34       25.54     11.74 o 
   4 -14  11       85.47      103.82     28.06 o 
  -4 -13  11       22.91       28.35     13.13 o 
  -3 -13  11       69.24       43.82     52.81 o 
  -2 -13  11       19.01       11.34     13.58 o 
  -1 -13  11      277.06      300.25     21.55 o 
   0 -13  11      130.30      109.43     10.86 o 
   1 -13  11       21.45       20.33      8.91 o 
   2 -13  11       18.26        9.93     10.25 o 
   3 -13  11        3.54        2.47      9.08 o 
   4 -13  11       67.96       52.62     22.00 o 
   5 -13  11       27.14       79.83     27.87 o 
  -4 -12  11       66.50       67.65     22.42 o 
  -3 -12  11       97.43       75.75     22.09 o 
  -2 -12  11       19.75       32.75     11.37 o 
  -1 -12  11     1456.50      878.19     44.89 o 
   0 -12  11        8.99       11.37      6.00 o 
   1 -12  11      137.08      161.32     23.42 o 
   2 -12  11        1.16        1.16     10.88 o 
   3 -12  11       38.23       27.09     14.34 o 
   4 -12  11       45.26       50.69     14.44 o 
   5 -12  11        1.34       14.60     18.30 o 
  -5 -11  11        3.63      -14.95     18.99 o 
  -4 -11  11      113.42       90.57     17.31 o 
  -3 -11  11       25.04       23.81     17.80 o 
  -2 -11  11        4.72        1.45      7.77 o 
  -1 -11  11       71.69       57.74     17.73 o 
   0 -11  11      166.31      186.95     11.80 o 
   1 -11  11      269.24      256.35     18.45 o 
   2 -11  11       14.55       40.29     10.98 o 
   3 -11  11        1.66       10.97      9.40 o 
   4 -11  11        3.37        2.04      9.17 o 
   5 -11  11       12.28       13.89     13.19 o 
  -5 -10  11        2.83       -4.93     11.42 o 
  -4 -10  11      470.79      420.20     29.11 o 
  -3 -10  11       62.47       57.34     20.43 o 
  -2 -10  11       81.86       69.75     12.49 o 
  -1 -10  11      251.42      256.35     17.68 o 
   0 -10  11      612.55      590.08     23.61 o 
   1 -10  11      784.95      777.51     29.37 o 
   2 -10  11      177.34      158.54     16.51 o 
   3 -10  11      147.35      143.95     17.26 o 
   4 -10  11        0.24        1.61      9.31 o 
   5 -10  11       18.27       22.19     13.56 o 
  -5  -9  11       27.79       23.81     13.26 o 
  -4  -9  11      211.44      188.59     20.87 o 
  -3  -9  11      119.84      127.43     30.03 o 
  -2  -9  11      276.75      282.90     20.20 o 
  -1  -9  11       23.43       29.03      9.46 o 
   0  -9  11      927.92      975.80     35.27 o 
   1  -9  11      815.00      841.77     43.45 o 
   2  -9  11      222.36      223.99     25.81 o 
   3  -9  11      115.95      105.90     29.37 o 
   4  -9  11       10.32        7.23     14.34 o 
   5  -9  11       20.97       12.88     11.87 o 
  -5  -8  11        8.52       19.20     12.79 o 
  -4  -8  11       87.55       58.83     14.06 o 
  -3  -8  11       57.91       58.59     12.69 o 
  -2  -8  11       36.82       28.67      9.07 o 
  -1  -8  11      567.99      542.20     37.47 o 
   0  -8  11       37.75       34.83      7.48 o 
   1  -8  11      787.59      789.73     56.53 o 
   2  -8  11       10.48       12.75      8.33 o 
   3  -8  11       49.76       39.27     11.28 o 
   4  -8  11        2.93       21.99     10.80 o 
   5  -8  11       35.59       22.47     12.77 o 
  -5  -7  11        7.74       15.52     11.45 o 
  -4  -7  11       25.78       31.10     11.63 o 
  -3  -7  11        3.38       -3.19      7.30 o 
  -2  -7  11     1071.16     1041.82     34.76 o 
  -1  -7  11       44.00       29.47      8.09 o 
   0  -7  11      421.90      385.76     13.51 o 
   1  -7  11     1578.87     1592.05     41.74 o 
   2  -7  11      384.04      345.04     20.76 o 
   3  -7  11       32.30       32.44     10.45 o 
   4  -7  11       88.94       82.90     15.33 o 
   5  -7  11       41.45       41.70     14.39 o 
  -6  -6  11       15.10       14.98     13.65 o 
  -5  -6  11       10.57        1.47     10.06 o 
  -4  -6  11        1.28       -0.95      8.07 o 
  -3  -6  11        0.04       -0.94     13.53 o 
  -2  -6  11     1173.30     1217.70     36.87 o 
  -1  -6  11       13.14       14.65      6.50 o 
   0  -6  11     1738.61     1627.06     52.39 o 
   1  -6  11      183.10      158.59     13.86 o 
   2  -6  11      154.48      200.74     25.91 o 
   3  -6  11        7.46        7.29      9.54 o 
   4  -6  11       28.80       39.49     20.10 o 
   5  -6  11        7.26        1.63     15.93 o 
  -6  -5  11       91.76       98.56     19.47 o 
  -5  -5  11       82.33       76.29     19.67 o 
  -4  -5  11       12.45        5.73     11.54 o 
  -3  -5  11       15.26        7.52      7.76 o 
  -2  -5  11        3.21       11.43      7.58 o 
  -1  -5  11        4.90       -1.80      3.33 o 
   0  -5  11      677.57      701.91     21.31 o 
   1  -5  11       66.34       63.41     10.17 o 
   2  -5  11      111.90      106.76     13.41 o 
   3  -5  11      189.14      173.49     17.54 o 
   4  -5  11       19.63       32.04     11.78 o 
   5  -5  11       21.58        2.72     11.21 o 
  -6  -4  11       74.05       89.01     18.10 o 
  -5  -4  11       54.33       51.53     29.82 o 
  -4  -4  11      141.19      152.62     17.53 o 
  -3  -4  11      239.21      243.18     34.35 o 
  -2  -4  11      245.93      237.87     16.44 o 
  -1  -4  11        6.00        3.67      4.10 o 
   0  -4  11     1327.44     1253.87     26.00 o 
   1  -4  11       31.76       30.38      6.27 o 
   2  -4  11      809.59      782.45     49.35 o 
   3  -4  11      130.80      119.54     15.74 o 
   4  -4  11      103.06      119.12     17.07 o 
   5  -4  11       31.07       26.49     20.15 o 
  -6  -3  11        0.83       13.04     18.58 o 
  -5  -3  11       10.83        3.81      9.89 o 
  -4  -3  11       43.96       30.16     10.32 o 
  -3  -3  11      312.73      318.74     20.34 o 
  -2  -3  11     1009.58     1042.31     32.90 o 
  -1  -3  11      410.78      433.26     14.00 o 
   0  -3  11      777.86      741.23     20.44 o 
   1  -3  11      227.74      271.95     12.26 o 
   2  -3  11     3356.25     3008.36     67.53 o 
   3  -3  11      498.89      487.67     25.91 o 
   4  -3  11      314.37      328.72     25.02 o 
   5  -3  11       42.08       66.52     16.79 o 
  -6  -2  11       34.37       53.00     21.81 o 
  -5  -2  11       80.38      104.48     24.37 o 
  -4  -2  11       78.36       77.97     13.67 o 
  -3  -2  11      644.12      517.50     64.26 o 
  -2  -2  11        6.38       -3.96      4.68 o 
  -1  -2  11       54.47       63.89      6.75 o 
   0  -2  11      398.90      417.69     19.03 o 
   1  -2  11       47.14       54.02      7.23 o 
   2  -2  11     2215.31     2119.64     54.17 o 
   3  -2  11        2.10        5.10      7.82 o 
   4  -2  11      210.46      199.07     21.20 o 
   5  -2  11       20.92       36.59     14.65 o 
  -6  -1  11       13.34       11.09     16.17 o 
  -5  -1  11       26.93       44.23     20.10 o 
  -4  -1  11      234.60      244.70     19.36 o 
  -3  -1  11     1353.01     1363.12     74.88 o 
  -2  -1  11      116.47      129.06     12.67 o 
  -1  -1  11        1.17       -2.42      3.33 o 
   0  -1  11      646.05      664.80     19.46 o 
   1  -1  11        0.82        1.96      5.15 o 
   2  -1  11      300.09      319.72     40.60 o 
   3  -1  11       30.51       22.23      9.67 o 
   4  -1  11       24.65       18.76     10.81 o 
   5  -1  11        3.71        3.39     11.48 o 
  -6   0  11       96.24       69.12     23.80 o 
  -5   0  11       48.53       51.06     19.82 o 
  -4   0  11        8.36       -0.85     12.23 o 
  -3   0  11     2455.76     2350.46     55.95 o 
  -2   0  11        7.09        9.96      5.34 o 
  -1   0  11        1.56       18.40      5.63 o 
   0   0  11      369.42      377.45     15.21 o 
   1   0  11      308.74      353.47     23.68 o 
   2   0  11        6.18        1.73      7.03 o 
   3   0  11       15.94       21.62      9.90 o 
   4   0  11      118.02      106.42     18.23 o 
   5   0  11        7.16        1.24     11.51 o 
  -6   1  11       67.98       92.11     27.45 o 
  -5   1  11       18.54       35.27     19.06 o 
  -4   1  11      148.71      162.32     26.93 o 
  -3   1  11      468.76      482.26     37.12 o 
  -2   1  11      714.06      606.01     19.03 o 
  -1   1  11        3.38       14.42      5.93 o 
   0   1  11      347.74      391.75     19.76 o 
   1   1  11      171.69      189.31     16.22 o 
   2   1  11        8.98       18.49      7.15 o 
   3   1  11       46.61       47.79     13.13 o 
   4   1  11      111.01      132.08     19.63 o 
  -6   2  11       23.23        7.44     17.78 o 
  -5   2  11       10.96        5.50     12.80 o 
  -4   2  11        0.00       30.58     15.26 o 
  -3   2  11      286.03      271.11     30.53 o 
  -2   2  11       27.83       35.46      9.29 o 
  -1   2  11      122.60      153.94     11.20 o 
   0   2  11       33.32       52.58      8.29 o 
   1   2  11        8.60       -5.25      5.25 o 
   2   2  11        6.00       -5.79      5.79 o 
   3   2  11       58.08       49.71     13.16 o 
   4   2  11        0.56       15.26     11.59 o 
  -5   3  11        4.93        8.20     14.41 o 
  -4   3  11      221.87      266.85     32.90 o 
  -3   3  11       48.73       30.62     15.17 o 
  -2   3  11      224.95      234.52     18.07 o 
  -1   3  11      152.65      166.12     11.92 o 
   0   3  11      588.82      574.59     26.84 o 
   1   3  11       27.14       24.02      7.56 o 
   2   3  11       59.22       61.06      9.81 o 
   3   3  11      364.51      339.09     25.36 o 
   4   3  11       42.81       30.73     14.41 o 
  -5   4  11        0.90       -7.96     13.79 o 
  -4   4  11      406.67      451.35     41.34 o 
  -3   4  11      127.99      150.32     25.60 o 
  -2   4  11     2041.41     1971.22     52.78 o 
  -1   4  11        0.02       -7.00      7.00 o 
   0   4  11     1594.86     1673.42     37.60 o 
   1   4  11        0.00       -0.23      6.02 o 
   2   4  11      275.33      306.19     18.13 o 
   3   4  11       86.21       69.56     15.52 o 
   4   4  11       40.05       70.97     23.84 o 
  -5   5  11       11.49        1.04     14.03 o 
  -4   5  11      223.46      246.79     33.85 o 
  -3   5  11      117.90      121.69     24.75 o 
  -2   5  11     1435.91     1446.60     45.37 o 
  -1   5  11       18.93       27.12     10.30 o 
   0   5  11      612.75      680.93     30.39 o 
   1   5  11       74.32       46.65     20.55 o 
   2   5  11        1.35       -1.33      6.68 o 
   3   5  11      133.86      163.01     21.10 o 
  -5   6  11       42.83       78.74     25.36 o 
  -4   6  11        1.14      -11.28     13.46 o 
  -3   6  11      113.46       96.61     23.18 o 
  -2   6  11      315.15      313.49     22.98 o 
  -1   6  11        0.28        3.89      9.39 o 
   0   6  11       62.20       53.36     12.06 o 
   1   6  11        4.61        4.52      6.94 o 
   2   6  11        3.81        6.41      7.81 o 
   3   6  11        0.27       -7.63     10.55 o 
  -5   7  11        1.25       13.37     18.49 o 
  -4   7  11       50.68       35.36     20.81 o 
  -3   7  11       38.00       61.11     14.13 o 
  -2   7  11      108.25      111.56     22.14 o 
  -1   7  11       11.68       22.85     10.76 o 
   0   7  11      280.01      239.91     21.20 o 
   1   7  11       88.38      104.87     19.10 o 
   2   7  11       28.95       23.04      9.57 o 
   3   7  11        0.19        8.95     11.26 o 
  -4   8  11        0.09      -10.05     14.46 o 
  -3   8  11       44.04       29.45     12.49 o 
  -2   8  11       30.08       41.89     13.10 o 
  -1   8  11       23.96       22.90     22.78 o 
   0   8  11      291.92      321.96     38.52 o 
   1   8  11       84.67       96.19     17.27 o 
   2   8  11       23.23       22.45     17.21 o 
  -4   9  11        2.05       17.30     17.11 o 
  -3   9  11        1.42       10.94     11.07 o 
  -2   9  11       20.02        6.41     10.93 o 
  -1   9  11        0.01       17.02     11.32 o 
   0   9  11       66.42      103.26     17.36 o 
   1   9  11        1.70       15.67     12.19 o 
   2   9  11        1.56        2.98     11.57 o 
  -3  10  11       69.98       83.08     17.04 o 
  -2  10  11        1.54       -1.16     10.90 o 
  -1  10  11        2.68       12.12     11.54 o 
   0  10  11       38.68       44.38     15.24 o 
   1  10  11        5.03        8.69     12.26 o 
  -2  11  11       28.31       30.94     14.22 o 
  -1  11  11       38.28       36.26     25.34 o 
   0  11  11       17.07        0.54     11.13 o 
  -1 -19  12       10.84      -16.21     16.21 o 
   2 -19  12       35.92       54.47     22.09 o 
  -2 -18  12       14.38       21.58     20.17 o 
  -1 -18  12        8.55       20.19     17.78 o 
   0 -18  12        1.19        8.30     16.26 o 
   1 -18  12        0.84       17.45     15.69 o 
   2 -18  12        0.17        2.37     15.83 o 
   3 -18  12        2.31       11.76     18.87 o 
  -3 -17  12       17.00       20.59     32.64 o 
  -2 -17  12        3.64        5.25     12.00 o 
  -1 -17  12        4.30        7.54     10.87 o 
   0 -17  12       70.93      112.02     25.27 o 
   1 -17  12        8.77       16.05     16.00 o 
   2 -17  12        1.53        2.23     14.89 o 
   3 -17  12        0.07       38.35     19.44 o 
  -3 -16  12       39.92       23.52     13.76 o 
  -2 -16  12        0.06        3.04     10.46 o 
  -1 -16  12       12.40       42.53     13.23 o 
   0 -16  12      279.42      257.89     31.57 o 
   1 -16  12       43.69       56.31     18.75 o 
   2 -16  12        4.60       17.57     11.31 o 
   3 -16  12        4.94        9.24     17.11 o 
   4 -16  12        3.60       -2.80     16.69 o 
  -3 -15  12       29.94       37.42     14.79 o 
  -2 -15  12       23.02       17.75     11.63 o 
  -1 -15  12       68.81       71.95     14.42 o 
   0 -15  12      401.07      461.97     39.92 o 
   1 -15  12        5.25        8.61      9.30 o 
   2 -15  12       26.96       48.35     13.46 o 
   3 -15  12        7.56       12.37     15.93 o 
   4 -15  12        0.02       -0.62     17.07 o 
  -4 -14  12        0.41        2.67     19.18 o 
  -3 -14  12      140.92      143.35     49.66 o 
  -2 -14  12        5.03       23.61     11.59 o 
   0 -14  12      145.34      144.11     25.46 o 
   1 -14  12       63.45       18.34     20.01 o 
   2 -14  12      153.10      125.71     17.58 o 
   3 -14  12       25.98       15.71     11.48 o 
   4 -14  12        2.55       -0.19     18.30 o 
  -4 -13  12        6.66       13.34     12.67 o 
  -3 -13  12      222.84      217.71     23.87 o 
  -2 -13  12       91.29       76.30     19.37 o 
  -1 -13  12      521.54      465.19     37.97 o 
   0 -13  12       28.46       37.12     17.54 o 
   1 -13  12      183.79      168.24     25.08 o 
   2 -13  12       20.99        6.96     13.91 o 
   3 -13  12        4.25       -7.53      9.60 o 
   4 -13  12        3.18        8.35     12.23 o 
  -4 -12  12       12.07        9.03     12.05 o 
  -3 -12  12       82.36       98.14     16.64 o 
  -2 -12  12      151.36      139.47     25.36 o 
  -1 -12  12       70.41       65.81     16.28 o 
   0 -12  12      249.64      275.21     18.24 o 
   1 -12  12        0.00        7.84      9.43 o 
   2 -12  12      329.62      291.66     36.53 o 
   3 -12  12       23.09       14.41     11.19 o 
   4 -12  12        2.45       21.70     12.56 o 
   5 -12  12       16.68        8.72     19.01 o 
  -5 -11  12        6.05       -6.29     12.40 o 
  -4 -11  12        3.17       -3.69      9.99 o 
  -3 -11  12       58.60       62.75     15.57 o 
  -2 -11  12        9.83       10.17      9.18 o 
  -1 -11  12       79.79       76.36     12.78 o 
   0 -11  12       77.04       79.83      8.74 o 
   1 -11  12      366.43      341.79     21.58 o 
   2 -11  12      159.12      179.58     17.83 o 
   3 -11  12       48.90       44.71     12.55 o 
   4 -11  12      113.00      132.78     19.05 o 
   5 -11  12        5.28        5.59     12.45 o 
  -5 -10  12       59.40       45.46     16.29 o 
  -4 -10  12       82.76       87.59     36.93 o 
  -3 -10  12       62.05       62.37     13.41 o 
  -2 -10  12      447.08      444.26     33.87 o 
  -1 -10  12      267.87      266.35     18.45 o 
   0 -10  12      136.93      123.14     10.77 o 
   1 -10  12     1038.95      957.88     48.83 o 
   2 -10  12        0.20       -7.06      7.06 o 
   3 -10  12       61.82       59.97     13.37 o 
   4 -10  12       75.92       83.58     16.07 o 
   5 -10  12        9.40       -3.02     11.25 o 
  -5  -9  12      187.73      154.46     22.59 o 
  -4  -9  12      178.73      164.17     20.51 o 
  -3  -9  12       42.70       41.11     19.03 o 
  -2  -9  12       29.88       18.28     15.50 o 
  -1  -9  12       79.15       74.94     11.77 o 
   0  -9  12       12.13       11.73      6.72 o 
   1  -9  12      564.66      558.08     24.99 o 
   2  -9  12       14.72       25.83     10.10 o 
   3  -9  12       16.85       12.48      9.93 o 
   4  -9  12        8.68       15.50     10.59 o 
   5  -9  12       36.35       52.27     16.01 o 
  -5  -8  12      154.87      161.08     41.24 o 
  -4  -8  12       97.39      107.88     34.65 o 
  -3  -8  12      402.54      471.03     25.93 o 
  -2  -8  12        4.05        3.50      7.59 o 
  -1  -8  12     2326.19     2241.58     53.13 o 
   0  -8  12       56.53       57.82      7.12 o 
   1  -8  12      224.60      221.50     30.06 o 
   2  -8  12       11.92       17.66      9.74 o 
   3  -8  12      437.61      447.67     26.26 o 
   4  -8  12       89.15       99.86     16.69 o 
   5  -8  12        9.35       -3.90     11.38 o 
  -5  -7  12        5.88       -0.57     10.28 o 
  -4  -7  12      146.71      160.36     35.58 o 
  -3  -7  12        8.50       -6.05      9.08 o 
  -2  -7  12       99.40      119.81     14.16 o 
  -1  -7  12      392.31      382.29     58.17 o 
   0  -7  12       35.15       43.85      8.05 o 
   1  -7  12       49.24       50.99     10.37 o 
   2  -7  12        2.30       -5.26      9.24 o 
   3  -7  12      982.67      940.53     45.98 o 
   4  -7  12       30.91       14.62     11.02 o 
   5  -7  12      249.59      229.88     25.14 o 
  -5  -6  12       25.35       16.68     12.21 o 
  -4  -6  12       10.00        7.90     17.42 o 
  -3  -6  12      365.05      338.96     31.74 o 
  -2  -6  12     1174.00     1185.82     37.46 o 
  -1  -6  12      272.41      308.10     34.30 o 
   0  -6  12        0.15       -0.20      4.40 o 
   1  -6  12        4.12       -6.03      6.03 o 
   2  -6  12       18.96       17.87      8.94 o 
   3  -6  12      510.18      489.25     52.93 o 
   4  -6  12        2.32        6.96     10.60 o 
   5  -6  12      129.75      116.93     27.90 o 
  -5  -5  12        1.60        8.78     14.98 o 
  -4  -5  12      450.77      459.70     26.67 o 
  -3  -5  12       32.95       27.25     10.04 o 
  -2  -5  12     2779.47     2564.18     89.34 o 
  -1  -5  12      297.90      265.60     16.49 o 
   0  -5  12      737.60      791.89     20.30 o 
   1  -5  12      274.69      261.79     17.12 o 
   2  -5  12       86.51       90.77     13.11 o 
   3  -5  12      181.40      185.40     24.20 o 
   4  -5  12        8.11        5.75     10.17 o 
   5  -5  12       26.18       22.80     16.78 o 
  -6  -4  12       26.43       16.31     20.10 o 
  -5  -4  12      161.41      163.11     20.28 o 
  -4  -4  12       10.66       11.68      9.77 o 
  -3  -4  12      353.55      331.21     21.50 o 
  -2  -4  12     3399.08     3341.93     70.97 o 
  -1  -4  12        2.45        3.67     10.12 o 
   0  -4  12      768.98      700.59     19.35 o 
   1  -4  12      112.91      114.71     12.92 o 
   2  -4  12      336.06      361.09     22.15 o 
   3  -4  12        0.35        8.03      8.35 o 
   4  -4  12        0.83        8.25      9.96 o 
   5  -4  12       22.06       37.85     14.36 o 
  -6  -3  12       49.24       91.92     27.97 o 
  -5  -3  12      257.69      267.44     23.65 o 
  -4  -3  12       14.84       33.81     11.76 o 
  -3  -3  12      120.55      103.98     13.85 o 
  -2  -3  12     1085.65     1030.15     33.72 o 
  -1  -3  12      336.69      351.81     18.74 o 
   0  -3  12       54.20       53.62     11.49 o 
   1  -3  12        6.35        2.14      4.96 o 
   2  -3  12        0.11        3.59      7.96 o 
   3  -3  12        0.89        6.67      8.22 o 
   4  -3  12       11.29       11.51     10.25 o 
   5  -3  12       17.92       12.34     12.97 o 
  -6  -2  12       30.82       33.47     21.38 o 
  -5  -2  12        0.56       11.90     15.22 o 
  -4  -2  12      120.82      108.39     25.84 o 
  -3  -2  12       70.04       86.18     12.97 o 
  -2  -2  12        6.40       -3.19      4.27 o 
  -1  -2  12        0.21        5.29      4.85 o 
   0  -2  12        0.60       -0.83      4.83 o 
   1  -2  12       63.53       70.78      9.20 o 
   2  -2  12        5.23       -7.28      7.28 o 
   3  -2  12       10.79        0.25      9.07 o 
   4  -2  12       69.93       81.90     15.71 o 
   5  -2  12        0.02       -6.19     14.53 o 
  -6  -1  12        3.69        4.31     17.35 o 
  -5  -1  12       67.33       59.54     21.14 o 
  -4  -1  12      136.78      111.69     23.47 o 
  -3  -1  12       80.57      107.65     14.11 o 
  -2  -1  12        1.94       -0.45      6.85 o 
  -1  -1  12     1916.34     1887.01     43.90 o 
   0  -1  12      105.11      108.27      9.80 o 
   1  -1  12      534.67      550.14     19.04 o 
   2  -1  12       21.93       31.53     10.00 o 
   3  -1  12        3.08        8.21      9.07 o 
   4  -1  12       32.62       21.81     11.85 o 
  -6   0  12        5.13       -8.01     16.83 o 
  -5   0  12       67.88       44.56     19.82 o 
  -4   0  12       29.35        5.17     11.42 o 
  -3   0  12      705.67      687.69     28.00 o 
  -2   0  12      203.73      229.89     16.57 o 
  -1   0  12     3064.79     2947.19     59.07 o 
   0   0  12        8.52       14.71      5.99 o 
   1   0  12      843.55      854.38     30.49 o 
   2   0  12      189.16      200.47     18.29 o 
   3   0  12       59.00       54.75     13.13 o 
   4   0  12       26.80       28.13     13.25 o 
  -5   1  12       42.80       53.05     21.14 o 
  -4   1  12       48.22       51.48     18.82 o 
  -3   1  12       70.61      110.27     22.80 o 
  -2   1  12      601.34      615.21     25.48 o 
  -1   1  12     2480.74     2549.45     46.74 o 
   0   1  12       15.05        7.67      5.59 o 
   1   1  12     1148.87     1144.54     29.85 o 
   2   1  12      149.85      112.16     20.19 o 
   3   1  12       74.31       90.59     39.28 o 
   4   1  12       56.43       71.98     17.33 o 
  -5   2  12        4.29      -11.66     11.66 o 
  -4   2  12       66.09       43.90     18.20 o 
  -3   2  12       78.56       43.76     16.35 o 
  -2   2  12      236.41      292.89     25.55 o 
  -1   2  12     1009.08     1011.64     33.62 o 
   0   2  12        2.28       10.18      6.58 o 
   1   2  12       39.23       62.33     19.61 o 
   2   2  12      217.30      260.70     21.53 o 
   3   2  12       11.82       14.67     12.23 o 
   4   2  12        2.49       -2.97     10.82 o 
  -5   3  12       20.81       33.42     19.29 o 
  -4   3  12        7.86       12.09     14.27 o 
  -3   3  12        2.95        3.93     12.23 o 
  -2   3  12      487.02      498.52     24.95 o 
  -1   3  12      407.91      420.09     23.50 o 
   0   3  12        2.80       12.09      6.60 o 
   1   3  12      175.79      158.15     13.28 o 
   2   3  12      175.31      177.11     18.98 o 
   3   3  12       12.35       -5.66      8.53 o 
   4   3  12        0.26       20.31     13.04 o 
  -5   4  12       29.62        6.49     16.40 o 
  -4   4  12        0.06       -5.26     12.09 o 
  -3   4  12       59.83       61.58     20.29 o 
  -2   4  12        1.28       -0.28      8.30 o 
  -1   4  12      404.59      409.86     51.98 o 
   0   4  12        1.42       14.53      6.73 o 
   1   4  12      235.62      263.19     16.44 o 
   2   4  12        0.64        5.12      7.46 o 
   3   4  12       47.65       39.55     13.89 o 
  -5   5  12        1.94        8.82     17.97 o 
  -4   5  12        7.29        3.08     14.32 o 
  -3   5  12        0.26        3.89     13.27 o 
  -2   5  12       31.02       32.74     17.30 o 
  -1   5  12       14.68       14.94      9.35 o 
   0   5  12       16.89        5.42      8.59 o 
   1   5  12       51.34       52.11     16.04 o 
   2   5  12       35.08       33.28      9.90 o 
   3   5  12       83.25       65.00     16.38 o 
  -5   6  12        1.29        7.54     18.96 o 
  -4   6  12        0.25        9.34     17.21 o 
  -3   6  12        1.98        8.06     13.27 o 
  -2   6  12       48.45       58.56     13.69 o 
  -1   6  12      101.05       73.78     14.63 o 
   0   6  12       72.38       94.98     15.72 o 
   1   6  12       88.79       67.58     15.18 o 
   2   6  12       12.65       14.67      9.15 o 
   3   6  12        6.31       14.66     13.24 o 
  -4   7  12        3.44       25.55     18.35 o 
  -3   7  12       17.73        0.90     13.61 o 
  -2   7  12      118.71      110.49     17.34 o 
  -1   7  12        6.04       -1.00      9.66 o 
   0   7  12      203.08      225.49     21.69 o 
   1   7  12       17.38        9.96     13.04 o 
   2   7  12      125.18      177.84     47.14 o 
  -4   8  12       59.36       64.61     24.84 o 
  -3   8  12       41.45       30.53     19.63 o 
  -2   8  12        0.01        3.18     10.17 o 
  -1   8  12       64.57       67.76     15.65 o 
   0   8  12       91.45       94.68     16.29 o 
   1   8  12        0.26        8.68     16.31 o 
   2   8  12       42.49       49.82     15.45 o 
  -3   9  12        0.09      -13.08     13.08 o 
  -2   9  12        2.60       -1.34     10.33 o 
  -1   9  12       83.28       62.03     15.98 o 
   0   9  12       21.45       13.38     14.25 o 
   1   9  12       10.09        7.83     11.32 o 
  -2  10  12       30.64       25.45     14.55 o 
  -1  10  12        1.87       -5.02     10.87 o 
   0  10  12       11.32       23.12     13.27 o 
  -1 -19  13        9.73       20.34     18.91 o 
   0 -19  13       20.15       10.71     18.16 o 
   2 -19  13       13.51       11.09     19.39 o 
  -2 -18  13       55.41       47.64     16.81 o 
  -1 -18  13        2.19       11.09     17.16 o 
   0 -18  13       30.39       49.30     20.57 o 
   1 -18  13       16.34        7.49     16.92 o 
   2 -18  13        3.37        1.47     16.97 o 
   3 -18  13       27.77       51.86     24.46 o 
  -2 -17  13       34.83       28.80     14.52 o 
  -1 -17  13       37.90       13.84     17.59 o 
   0 -17  13      138.27      170.33     29.20 o 
   1 -17  13        3.93       20.86     18.49 o 
   2 -17  13       13.37       14.32     17.30 o 
   3 -17  13        0.02       17.49     18.77 o 
  -3 -16  13       18.48       35.33     14.96 o 
  -2 -16  13        1.67        6.11     11.31 o 
  -1 -16  13      150.33      131.79     27.21 o 
   0 -16  13      211.08      234.99     32.19 o 
   1 -16  13       64.32       26.97     44.04 o 
   2 -16  13        6.64       17.04     13.23 o 
  -3 -15  13       27.01       17.48     17.68 o 
  -2 -15  13        6.83        7.93     11.01 o 
  -1 -15  13        1.55       -0.13      9.62 o 
   0 -15  13        0.94       -2.56     13.61 o 
   1 -15  13      180.31      208.15     25.60 o 
   2 -15  13       39.01       54.23     20.43 o 
   3 -15  13       34.52       26.33     13.78 o 
   4 -15  13        1.84        0.33     18.73 o 
  -4 -14  13       21.71       29.43     14.90 o 
  -3 -14  13       12.05       23.42     29.70 o 
  -2 -14  13        0.05       12.89     21.45 o 
  -1 -14  13      181.40      186.83     38.14 o 
   0 -14  13      215.52      231.24     30.10 o 
   1 -14  13       35.08       34.14     11.06 o 
   2 -14  13      342.61      408.36     69.40 o 
   3 -14  13       18.97       13.93     12.13 o 
   4 -14  13       83.49       39.20     21.76 o 
  -4 -13  13      174.94      233.19     37.12 o 
  -3 -13  13      347.74      363.32     39.49 o 
  -2 -13  13      147.78      153.90     19.06 o 
  -1 -13  13       38.01       22.78     12.23 o 
   0 -13  13      159.75      145.01     25.98 o 
   1 -13  13        9.89        8.86      9.46 o 
   2 -13  13      234.87      227.61     22.85 o 
   3 -13  13       64.81       60.81     14.62 o 
   4 -13  13       36.85       11.35     12.35 o 
  -4 -12  13      205.64      189.91     30.96 o 
  -3 -12  13      336.92      367.37     27.09 o 
  -2 -12  13      312.59      280.23     22.14 o 
  -1 -12  13        0.73       -0.81     13.04 o 
   0 -12  13      724.57      714.59     45.41 o 
   1 -12  13      134.09      125.58     15.88 o 
   2 -12  13       12.60        6.84     11.35 o 
   3 -12  13        4.09       10.22     10.92 o 
   4 -12  13       67.86       57.08     15.49 o 
  -5 -11  13        0.09        3.01     13.07 o 
  -4 -11  13        9.96        6.10     14.36 o 
  -3 -11  13      149.11      137.10     22.85 o 
  -2 -11  13        5.13        1.31     10.31 o 
  -1 -11  13       48.65       39.19     20.29 o 
   0 -11  13      678.85      759.86     46.46 o 
   1 -11  13       31.53       34.34     10.87 o 
   2 -11  13      372.15      349.72     23.33 o 
   3 -11  13        4.09        3.44      9.25 o 
   4 -11  13      373.70      421.59     29.85 o 
  -5 -10  13       64.20      106.97     20.63 o 
  -4 -10  13      131.27      136.70     19.76 o 
  -3 -10  13       89.48       67.92     14.60 o 
  -2 -10  13      342.25      368.08     29.82 o 
  -1 -10  13       84.64       97.61     13.15 o 
   0 -10  13        1.14       -4.98     11.14 o 
   1 -10  13       71.02       63.95     11.68 o 
   2 -10  13       32.92       20.28     11.69 o 
   3 -10  13      171.56      160.15     19.07 o 
   4 -10  13      126.98      129.62     19.29 o 
   5 -10  13        1.04        7.30     12.76 o 
  -5  -9  13      171.36      191.80     24.68 o 
  -4  -9  13       13.41       13.96     10.76 o 
  -3  -9  13      472.84      492.94     30.34 o 
  -2  -9  13      163.02      169.48     16.94 o 
  -1  -9  13     1790.57     1822.52     48.06 o 
   0  -9  13      902.19      800.20     46.17 o 
   1  -9  13      290.14      277.90     19.34 o 
   2  -9  13       45.81       28.96     21.05 o 
   3  -9  13      108.13      106.72     16.85 o 
   4  -9  13        3.81       10.63     10.44 o 
   5  -9  13       19.64       19.11     13.85 o 
  -5  -8  13       97.88       97.89     31.62 o 
  -4  -8  13      105.05      101.31     17.55 o 
  -3  -8  13       48.67       42.83     11.54 o 
  -2  -8  13      494.13      507.20     25.61 o 
  -1  -8  13     2143.51     2081.11     51.83 o 
   0  -8  13      111.80      113.61     13.43 o 
   1  -8  13      641.85      564.87     25.21 o 
   2  -8  13      155.56      154.07     16.48 o 
   3  -8  13      159.11      178.71     18.90 o 
   4  -8  13       89.77       87.34     16.40 o 
   5  -8  13        1.30       19.12     13.73 o 
  -5  -7  13        0.04      -10.38     10.38 o 
  -4  -7  13      106.10       70.97     15.53 o 
  -3  -7  13        6.94       -2.76      7.62 o 
  -2  -7  13     1026.34      909.86     33.50 o 
  -1  -7  13     1137.75     1054.74     33.99 o 
   0  -7  13      189.65      184.56     15.67 o 
   1  -7  13      941.55      905.44     31.69 o 
   2  -7  13       24.55       40.40     22.47 o 
   3  -7  13      147.92      143.69     17.73 o 
   4  -7  13        1.47        7.85     10.30 o 
   5  -7  13       17.25        5.51     12.60 o 
  -5  -6  13       19.96       35.38     13.66 o 
  -4  -6  13       24.85       19.40     14.15 o 
  -3  -6  13       45.94       49.84     11.51 o 
  -2  -6  13       84.21       83.93     12.84 o 
  -1  -6  13      141.17      136.43     13.69 o 
   0  -6  13        2.85        3.73      4.93 o 
   1  -6  13       97.35       86.55     13.84 o 
   2  -6  13      476.96      393.59     42.14 o 
   3  -6  13       69.15       44.97     12.20 o 
   4  -6  13       43.45       66.38     14.76 o 
   5  -6  13        7.59       -6.37     10.43 o 
  -5  -5  13       13.34        7.55     11.34 o 
  -4  -5  13      365.61      361.01     25.37 o 
  -3  -5  13      397.45      344.33     22.66 o 
  -2  -5  13      193.80      210.17     32.83 o 
  -1  -5  13       10.15       -5.49      9.69 o 
   0  -5  13     2265.33     2143.73     38.90 o 
   1  -5  13       15.72       20.56      8.59 o 
   2  -5  13      221.49      211.60     18.31 o 
   3  -5  13      176.66      162.96     40.32 o 
   4  -5  13        9.65       -0.48     11.78 o 
   5  -5  13        0.30       14.05     12.15 o 
  -5  -4  13       25.95       30.43     20.10 o 
  -4  -4  13      249.45      242.34     21.25 o 
  -3  -4  13      287.08      273.35     20.51 o 
  -2  -4  13      287.35      270.42     18.91 o 
  -1  -4  13       95.74       97.39     15.55 o 
   0  -4  13     2369.04     2190.61     40.14 o 
   1  -4  13      240.48      248.81     20.53 o 
   2  -4  13     2315.06     2078.38     93.32 o 
   3  -4  13      263.98      289.28     22.72 o 
   4  -4  13       32.28       40.35     13.43 o 
   5  -4  13        0.19       -0.74     12.20 o 
  -5  -3  13      172.23      149.90     28.30 o 
  -4  -3  13        0.21       -6.39      6.39 o 
  -3  -3  13      167.77      184.67     21.83 o 
  -2  -3  13       14.42       26.23     13.01 o 
  -1  -3  13      383.76      419.99     20.86 o 
   0  -3  13     1979.68     1942.24     37.80 o 
   1  -3  13       20.32       17.00      9.69 o 
   2  -3  13      451.31      401.31     38.23 o 
   3  -3  13       12.66       15.21     10.59 o 
   4  -3  13      103.31       80.33     15.68 o 
  -5  -2  13      219.20      246.79     35.27 o 
  -4  -2  13       15.93       15.20     10.09 o 
  -3  -2  13      644.18      603.69     27.69 o 
  -2  -2  13       27.32        8.13      9.24 o 
  -1  -2  13      382.71      432.32     16.37 o 
   0  -2  13     1625.31     1737.25     35.73 o 
   1  -2  13        0.67        5.05      7.74 o 
   2  -2  13       86.29       81.38     14.02 o 
   3  -2  13       69.81       81.43     20.03 o 
   4  -2  13        6.84        3.62     10.36 o 
  -5  -1  13      143.69      124.20     27.02 o 
  -4  -1  13       88.81      100.07     22.85 o 
  -3  -1  13       49.56       34.34     32.00 o 
  -2  -1  13       65.59       85.95     12.64 o 
  -1  -1  13      223.23      278.57     16.81 o 
   0  -1  13      183.10      214.70     16.72 o 
   1  -1  13       14.84        6.81      8.70 o 
   2  -1  13       15.96       16.59      9.23 o 
   3  -1  13      209.18      245.36     22.09 o 
   4  -1  13       66.54       88.86     30.62 o 
  -5   0  13       36.49       57.93     21.90 o 
  -4   0  13       12.61       27.64     16.50 o 
  -3   0  13        0.33       -8.30      8.30 o 
  -2   0  13        0.34       -1.35      6.56 o 
  -1   0  13      209.12      219.71     16.41 o 
   0   0  13      114.78      112.98     10.72 o 
   1   0  13       62.68       67.35      9.88 o 
   2   0  13       42.20       58.77     12.82 o 
   3   0  13       81.51       72.04     20.65 o 
   4   0  13       46.84       35.50     14.00 o 
  -5   1  13       63.93       88.27     24.75 o 
  -4   1  13       18.31        2.89     13.37 o 
  -3   1  13       16.33       20.67     14.41 o 
  -2   1  13       15.02       29.30     15.74 o 
  -1   1  13       86.34       92.79     10.29 o 
   0   1  13       26.76       16.78      6.76 o 
   1   1  13       50.20       26.26      8.11 o 
   2   1  13       21.01       16.33     10.00 o 
   3   1  13       11.23        6.85     13.68 o 
   4   1  13       12.08       15.83     13.09 o 
  -5   2  13       28.86       19.06     18.39 o 
  -4   2  13       15.93       24.22     15.79 o 
  -3   2  13       32.12       30.81     16.35 o 
  -2   2  13       58.40       72.53     19.25 o 
  -1   2  13       32.50       44.11     19.45 o 
   0   2  13       47.46       55.13     13.96 o 
   1   2  13      140.39      116.37     12.00 o 
   2   2  13       10.34        2.84     10.97 o 
   3   2  13       76.41       62.98     15.53 o 
   4   2  13       24.49       27.49     13.54 o 
  -5   3  13        0.00       13.37     16.97 o 
  -4   3  13      138.15      157.34     29.63 o 
  -3   3  13        0.25        1.00     12.42 o 
  -2   3  13       21.54       32.47     16.59 o 
  -1   3  13       38.83       44.43     13.91 o 
   0   3  13      107.08      102.51     11.61 o 
   1   3  13      534.64      510.87     21.49 o 
   2   3  13       20.47       15.99     10.71 o 
   3   3  13       38.31       41.08     14.09 o 
  -5   4  13       10.85       34.46     22.61 o 
  -4   4  13       99.65      114.67     26.69 o 
  -3   4  13       12.24       25.93     16.21 o 
  -2   4  13        1.26       -5.83     12.33 o 
  -1   4  13       28.64       41.43     11.31 o 
   0   4  13       68.79       76.30     14.34 o 
   1   4  13      160.08      174.57     14.60 o 
   2   4  13       19.70       20.55     11.48 o 
   3   4  13       78.54       68.53     19.39 o 
  -4   5  13       98.79       70.02     23.42 o 
  -3   5  13      248.66      221.72     31.95 o 
  -2   5  13       40.81       31.30     27.35 o 
  -1   5  13      240.47      230.48     20.96 o 
   0   5  13        1.85        7.41      9.18 o 
   1   5  13        0.73       16.72      9.52 o 
   2   5  13       79.28       60.18     15.05 o 
   3   5  13       21.93       26.03     13.56 o 
  -4   6  13        1.86       -7.92     14.03 o 
  -3   6  13        5.58       26.59     17.78 o 
  -2   6  13        2.45       -6.97      8.57 o 
  -1   6  13       20.42       29.37     31.00 o 
   0   6  13       52.61       67.16     39.37 o 
   1   6  13       39.45       29.96     11.89 o 
   2   6  13        2.61      -12.61     16.21 o 
  -4   7  13        2.62       21.47     15.93 o 
  -3   7  13       51.00       55.32     21.14 o 
  -2   7  13       39.18       36.36     14.04 o 
  -1   7  13        6.17       12.73     10.92 o 
   0   7  13        1.23        4.84     10.63 o 
   1   7  13       65.28       75.40     15.95 o 
   2   7  13        4.56       -9.87     10.33 o 
  -3   8  13       42.84       11.95     16.88 o 
  -2   8  13       41.53       60.59     16.11 o 
  -1   8  13       54.99       37.76     14.13 o 
   0   8  13      109.21       80.15     18.65 o 
   1   8  13      170.16      182.40     22.23 o 
  -2   9  13       12.34        6.77     12.25 o 
  -1   9  13        2.99       -0.32     11.90 o 
   0   9  13        1.68       -0.40     10.48 o 
  -1 -19  14        0.53        9.91     18.25 o 
   0 -19  14        7.80       22.66     19.91 o 
  -2 -18  14        6.89       22.70     16.50 o 
  -1 -18  14        1.43       16.50     16.92 o 
   0 -18  14        0.00        4.22     16.73 o 
   1 -18  14        1.85        4.50     16.83 o 
   2 -18  14        3.07       17.07     18.39 o 
  -2 -17  14      179.07      158.82     22.22 o 
  -1 -17  14      104.97      101.07     26.64 o 
   0 -17  14        0.50       17.11     16.45 o 
   1 -17  14        0.51        3.46     17.07 o 
   2 -17  14        4.26        7.96     11.78 o 
   3 -17  14       26.79       57.50     25.50 o 
  -3 -16  14       40.32       41.01     16.37 o 
  -2 -16  14      237.45      288.93     47.78 o 
  -1 -16  14       59.32       41.43     18.91 o 
   0 -16  14       23.27       20.29     17.11 o 
   1 -16  14      168.25      161.18     28.68 o 
   2 -16  14       35.91       39.24     19.53 o 
   3 -16  14       12.50       54.37     23.70 o 
  -3 -15  14       12.35       35.55     14.32 o 
  -2 -15  14       42.22       25.02     19.15 o 
  -1 -15  14       44.45       20.53     17.11 o 
   0 -15  14        0.12       -0.14     12.94 o 
   1 -15  14      194.03      151.84     27.83 o 
   2 -15  14       54.96       67.42     15.80 o 
   3 -15  14       69.69       50.35     19.29 o 
   4 -15  14        2.95       11.14     21.33 o 
  -4 -14  14       61.88       66.25     18.49 o 
  -3 -14  14       93.38      100.83     18.70 o 
  -2 -14  14       54.31       40.39     13.40 o 
  -1 -14  14       10.37        1.52     14.84 o 
   0 -14  14        6.82       18.01     15.31 o 
   1 -14  14       39.38       56.19     13.04 o 
   2 -14  14       44.57       36.05     12.75 o 
   3 -14  14        3.67       -2.91     11.24 o 
   4 -14  14       59.28       54.96     27.40 o 
  -4 -13  14       77.63       98.34     19.56 o 
  -3 -13  14      104.67       83.95     17.08 o 
  -2 -13  14       62.05       61.91     20.72 o 
  -1 -13  14        0.64       15.71     12.35 o 
   0 -13  14      375.91      382.99     36.88 o 
   1 -13  14      243.00      266.61     21.77 o 
   2 -13  14      308.35      348.78     37.40 o 
   3 -13  14       75.21       61.23     14.77 o 
   4 -13  14        7.96        6.55     12.83 o 
  -4 -12  14       38.93       41.56     14.94 o 
  -3 -12  14      117.11      119.91     24.58 o 
  -2 -12  14      418.54      405.34     26.03 o 
  -1 -12  14      215.64      209.71     37.09 o 
   0 -12  14     1154.15     1297.82     63.81 o 
   1 -12  14        2.11       -1.28      8.69 o 
   2 -12  14      734.05      795.21     40.51 o 
   3 -12  14       35.03       17.10     11.83 o 
   4 -12  14       23.64       22.82     13.74 o 
  -4 -11  14       20.56       -2.74     10.71 o 
  -3 -11  14        1.37       -7.52     12.16 o 
  -2 -11  14        0.99       -7.12     13.61 o 
  -1 -11  14     1354.12     1274.49     41.20 o 
   0 -11  14      296.58      317.00     32.95 o 
   1 -11  14        0.06        1.96     12.97 o 
   2 -11  14      206.24      176.76     18.47 o 
   3 -11  14       98.88      104.46     17.04 o 
   4 -11  14       45.24       47.88     15.33 o 
  -5 -10  14       71.12       94.81     19.82 o 
  -4 -10  14       11.00       33.82     13.74 o 
  -3 -10  14      158.31      168.07     19.55 o 
  -2 -10  14        0.02       -2.67      7.88 o 
  -1 -10  14      559.79      502.49     25.09 o 
   0 -10  14        4.36        4.74     12.42 o 
   1 -10  14      137.07      156.87     17.82 o 
   2 -10  14      129.65      113.45     16.06 o 
   3 -10  14       65.98       59.37     14.34 o 
   4 -10  14        1.41       11.44     11.74 o 
  -5  -9  14      239.85      258.47     27.30 o 
  -4  -9  14       20.26       12.84     10.97 o 
  -3  -9  14      145.18      134.21     17.43 o 
  -2  -9  14      223.59      259.88     20.48 o 
  -1  -9  14      210.59      186.87     16.35 o 
   0  -9  14       93.22       94.29     20.76 o 
   1  -9  14      424.94      405.43     28.78 o 
   2  -9  14       83.35       55.31     17.80 o 
   3  -9  14      121.62      124.09     17.52 o 
   4  -9  14       91.69       90.06     17.16 o 
  -5  -8  14       94.70       85.17     39.99 o 
  -4  -8  14        5.34        6.59     10.84 o 
  -3  -8  14      325.25      354.97     24.44 o 
  -2  -8  14        9.07       15.14     13.87 o 
  -1  -8  14      160.04      145.27     20.57 o 
   0  -8  14      357.93      299.89     30.39 o 
   1  -8  14     1749.82     1719.10     47.18 o 
   2  -8  14      182.10      150.83     43.40 o 
   3  -8  14      959.26      780.05     63.40 o 
   4  -8  14       69.13       63.53     15.67 o 
  -5  -7  14        2.16        8.11     11.57 o 
  -4  -7  14      464.06      419.09     28.36 o 
  -3  -7  14      121.21      110.47     15.70 o 
  -2  -7  14       95.84       85.07     13.70 o 
  -1  -7  14       75.47       91.64     12.73 o 
   0  -7  14      242.08      193.65     25.41 o 
   1  -7  14     1019.55      985.43     34.67 o 
   2  -7  14      110.46      114.25     15.43 o 
   3  -7  14      490.11      499.07     28.68 o 
   4  -7  14       37.03       53.09     22.14 o 
  -5  -6  14       13.96       27.89     12.81 o 
  -4  -6  14      358.24      327.92     50.70 o 
  -3  -6  14       11.72        4.37      8.30 o 
  -2  -6  14      504.53      529.55     26.55 o 
  -1  -6  14       52.52       58.63     11.04 o 
   0  -6  14       14.45       18.67     12.55 o 
   1  -6  14      128.83      139.62     15.38 o 
   2  -6  14       55.04       51.65     11.85 o 
   3  -6  14      223.27      205.33     20.71 o 
   4  -6  14        0.43       13.86     11.16 o 
  -5  -5  14        1.98       -8.23      9.64 o 
  -4  -5  14      147.35      182.81     19.72 o 
  -3  -5  14        6.68        8.27      9.74 o 
  -2  -5  14     1480.82     1392.64     82.15 o 
  -1  -5  14       82.31      103.59     13.16 o 
   0  -5  14        2.69       17.88      5.89 o 
   1  -5  14      196.06      199.08     31.74 o 
   2  -5  14       40.38       53.44     11.93 o 
   3  -5  14       24.26       34.79     12.12 o 
   4  -5  14       16.34        8.12     10.63 o 
  -5  -4  14       22.86       33.04     19.63 o 
  -4  -4  14      205.41      213.35     21.10 o 
  -3  -4  14       95.16       84.77     16.45 o 
  -2  -4  14      182.70      175.63     16.64 o 
  -1  -4  14      139.80      156.77     14.82 o 
   0  -4  14      117.01      117.55     10.13 o 
   1  -4  14        1.94        9.84      8.38 o 
   2  -4  14       15.74       10.12     11.85 o 
   3  -4  14        2.29       -1.42      8.31 o 
   4  -4  14       53.44       49.92     14.88 o 
  -5  -3  14       47.05       65.80     21.76 o 
  -4  -3  14       72.99       15.76     37.78 o 
  -3  -3  14        7.25       11.93     14.96 o 
  -2  -3  14       16.70        2.33      8.18 o 
  -1  -3  14       24.38       18.99     11.02 o 
   0  -3  14      375.57      347.41     24.79 o 
   1  -3  14       29.35       33.52     10.39 o 
   2  -3  14        1.72       -1.01      8.23 o 
   3  -3  14       34.01       20.14     10.87 o 
   4  -3  14        2.20        5.67     10.75 o 
  -5  -2  14       16.53        4.22     16.78 o 
  -4  -2  14        1.12       -6.49     13.51 o 
  -3  -2  14      224.40      249.10     21.47 o 
  -2  -2  14      145.74      134.30     21.76 o 
  -1  -2  14       19.99       34.60      9.65 o 
   0  -2  14      127.02      133.55     11.30 o 
   1  -2  14      263.02      258.40     52.60 o 
   2  -2  14       63.96       57.37     19.20 o 
   3  -2  14        2.90       -4.98      8.96 o 
   4  -2  14       10.01        0.67     10.48 o 
  -5  -1  14       12.55       -2.99     14.17 o 
  -4  -1  14        1.27       -2.32     10.14 o 
  -3  -1  14      442.00      467.65     40.10 o 
  -2  -1  14        7.67        9.42      8.66 o 
  -1  -1  14      143.38      147.05     21.76 o 
   0  -1  14        0.01        6.25      6.30 o 
   1  -1  14      403.27      413.68     23.65 o 
   2  -1  14      330.84      309.71     30.41 o 
   3  -1  14        0.01        1.70      9.80 o 
   4  -1  14       67.06      107.84     29.25 o 
  -5   0  14       39.16       71.87     22.75 o 
  -4   0  14      117.82       97.04     24.79 o 
  -3   0  14      492.16      504.44     40.63 o 
  -2   0  14      319.27      286.81     20.15 o 
  -1   0  14       62.71       64.00     19.67 o 
   0   0  14       15.23       14.30      7.19 o 
   1   0  14       39.62       65.66     13.11 o 
   2   0  14      190.97      171.95     32.52 o 
   3   0  14       70.22       95.20     17.94 o 
   4   0  14      131.73      128.59     21.46 o 
  -5   1  14       25.29       40.01     20.81 o 
  -4   1  14       91.69      121.41     25.98 o 
  -3   1  14      177.81      176.21     27.54 o 
  -2   1  14       28.17       17.97     15.12 o 
  -1   1  14      142.41      163.44     12.82 o 
   0   1  14      127.91      147.18     19.24 o 
   1   1  14        0.01       -3.37      6.61 o 
   2   1  14       12.58       25.09     11.18 o 
   3   1  14       57.05       60.90     18.80 o 
  -5   2  14        2.04       15.12     18.11 o 
  -4   2  14        0.26       -5.64     13.84 o 
  -3   2  14      156.90      164.50     28.35 o 
  -2   2  14        3.33       15.74     14.84 o 
  -1   2  14      112.84       99.33     14.45 o 
   0   2  14       64.72       74.18     10.88 o 
   1   2  14        0.89       -6.08      6.08 o 
   2   2  14        6.37       21.64     13.49 o 
   3   2  14       83.03       71.57     16.09 o 
  -5   3  14        8.08       12.85     18.82 o 
  -4   3  14        6.33       -3.65     14.41 o 
  -3   3  14       14.16       23.66     15.41 o 
  -2   3  14      127.00      142.64     25.60 o 
  -1   3  14       41.05       44.67     25.48 o 
   0   3  14       84.55       67.95     17.92 o 
   1   3  14       51.32       64.74     11.09 o 
   2   3  14       85.86      116.25     17.99 o 
   3   3  14        1.02       -3.75     10.91 o 
  -4   4  14        9.16       13.84     14.93 o 
  -3   4  14        2.82        7.21     15.17 o 
  -2   4  14       21.85       55.32     20.05 o 
  -1   4  14       24.55       26.19     11.15 o 
   0   4  14       70.77       68.39     13.97 o 
   1   4  14       55.27       48.08     10.44 o 
   2   4  14       47.78       54.54     15.17 o 
  -4   5  14       17.45       23.23     17.63 o 
  -3   5  14       36.19       32.38     19.34 o 
  -2   5  14       20.92       20.81     17.26 o 
  -1   5  14        1.05        9.36     16.95 o 
   0   5  14       16.86       13.94     10.89 o 
   1   5  14      137.13      134.85     32.88 o 
   2   5  14       72.94       55.66     44.87 o 
  -4   6  14       22.42       30.20     19.63 o 
  -3   6  14        8.35       -1.52     14.41 o 
  -2   6  14      100.99      106.09     26.64 o 
  -1   6  14        5.68        3.73     10.56 o 
   0   6  14       27.91       10.79     10.70 o 
   1   6  14        1.20       16.99     11.01 o 
   2   6  14       16.91       28.87     20.53 o 
  -3   7  14        3.43        6.49     16.73 o 
  -2   7  14      127.78      118.37     28.68 o 
  -1   7  14       23.42       21.98     13.03 o 
   0   7  14       45.28       59.31     20.41 o 
   1   7  14       51.66       68.58     16.01 o 
  -2   8  14       84.87       84.86     24.70 o 
  -1   8  14        1.70       -3.84     10.30 o 
   0   8  14        0.00        0.83     11.00 o 
   0 -19  15        0.53      -14.22     16.17 o 
   1 -19  15      100.30       95.24     27.87 o 
  -1 -18  15        0.45       -1.56     16.31 o 
   0 -18  15       42.09       32.14     20.15 o 
   1 -18  15        9.86       12.09     19.44 o 
  -2 -17  15       67.21       33.23     20.10 o 
  -1 -17  15      102.05      126.62     29.25 o 
   0 -17  15       25.24        6.87     18.01 o 
   1 -17  15       98.87       86.75     26.12 o 
   2 -17  15       75.25       73.67     25.03 o 
  -3 -16  15       30.44       23.98     15.36 o 
  -2 -16  15        7.72       21.87     12.81 o 
  -1 -16  15       59.15       86.56     24.22 o 
   0 -16  15      148.69      164.78     30.15 o 
   1 -16  15      104.69       94.67     25.79 o 
   2 -16  15        2.45      -13.42     13.42 o 
   3 -16  15      195.11      207.91     24.68 o 
  -3 -15  15        2.81        8.17     12.16 o 
  -2 -15  15        3.69       17.56     12.08 o 
  -1 -15  15       13.50       10.14     14.89 o 
   0 -15  15      185.93      224.04     33.23 o 
   1 -15  15      103.39       89.31     23.70 o 
   2 -15  15       52.35       67.86     35.41 o 
   3 -15  15       39.20       71.63     17.30 o 
  -3 -14  15       31.96       20.53     17.30 o 
  -2 -14  15       89.19       84.07     16.91 o 
  -1 -14  15        1.38       -6.07     12.52 o 
   0 -14  15       39.11       43.42     20.19 o 
   1 -14  15        4.34       16.97     16.59 o 
   2 -14  15        7.25        6.42     10.21 o 
   3 -14  15       12.49       22.36     12.93 o 
   4 -14  15        5.42       -0.82     13.61 o 
  -4 -13  15      211.92      244.25     26.82 o 
  -3 -13  15       42.42       59.09     15.11 o 
  -2 -13  15      267.11      285.07     23.90 o 
  -1 -13  15       37.80       46.46     18.54 o 
   0 -13  15       19.74       54.14     19.10 o 
   1 -13  15        2.52      -12.14     12.66 o 
   2 -13  15       17.87       31.31     27.76 o 
   3 -13  15        3.00       -6.22      9.81 o 
   4 -13  15        1.69       12.29     12.96 o 
  -4 -12  15      125.33      126.86     21.05 o 
  -3 -12  15        4.42       -2.70     10.27 o 
  -2 -12  15      438.55      433.42     27.47 o 
  -1 -12  15       16.85       21.71     17.16 o 
   0 -12  15      102.56      113.68     24.56 o 
   1 -12  15        9.34       25.88     16.97 o 
   2 -12  15      205.38      185.81     20.12 o 
   3 -12  15        2.56       -2.91      9.87 o 
   4 -12  15      142.57      187.21     23.62 o 
  -4 -11  15        0.43        3.21     10.96 o 
  -3 -11  15       27.63       44.88     17.35 o 
  -2 -11  15        1.46        0.60      8.73 o 
  -1 -11  15       81.52       95.24     22.90 o 
   0 -11  15       11.11       21.71     14.70 o 
   1 -11  15      119.17       98.56     22.56 o 
   2 -11  15       63.50       90.09     15.49 o 
   3 -11  15       29.93       54.25     14.42 o 
   4 -11  15      192.31      197.23     23.62 o 
  -4 -10  15        0.80       -4.92      9.99 o 
  -3 -10  15      159.30      166.12     19.64 o 
  -2 -10  15       65.66       44.43     11.80 o 
  -1 -10  15     1211.22     1189.09     39.62 o 
   0 -10  15        0.01        8.58     13.13 o 
   1 -10  15      167.52      221.55     19.03 o 
   2 -10  15        0.58       -3.68      8.65 o 
   3 -10  15        0.55       -2.40     11.83 o 
   4 -10  15      106.07       98.53     19.25 o 
  -5  -9  15      176.04      195.47     25.66 o 
  -4  -9  15       33.00       31.68     12.49 o 
  -3  -9  15      354.97      392.41     26.59 o 
  -2  -9  15        8.61        1.63      8.68 o 
  -1  -9  15     1380.99     1303.82     55.73 o 
   0  -9  15        6.04       28.06     16.64 o 
   1  -9  15        3.43        0.24      7.76 o 
   2  -9  15      102.46       89.53     14.72 o 
   3  -9  15        0.22       11.73     10.55 o 
   4  -9  15       38.12       34.12     14.35 o 
  -5  -8  15      112.00       85.34     19.14 o 
  -4  -8  15       65.48       95.34     19.37 o 
  -3  -8  15      306.69      339.07     24.70 o 
  -2  -8  15        0.00       10.59      9.26 o 
  -1  -8  15      603.11      551.29     26.39 o 
   0  -8  15        0.91       19.96     14.60 o 
   1  -8  15       36.46       36.50     10.60 o 
   2  -8  15        0.40        3.67      9.02 o 
   3  -8  15       34.78       15.11     10.63 o 
   4  -8  15        5.94        7.60     10.58 o 
  -5  -7  15      112.80      150.47     22.18 o 
  -4  -7  15      224.13      231.67     23.30 o 
  -3  -7  15        8.99       -0.93      8.19 o 
  -2  -7  15       82.51       69.84     13.02 o 
  -1  -7  15      440.52      398.76     24.46 o 
   0  -7  15       33.10       14.93     13.89 o 
   1  -7  15      523.96      493.73     25.57 o 
   2  -7  15       72.76       45.02     15.12 o 
   3  -7  15        5.70      -10.28     13.51 o 
   4  -7  15        0.94        4.32     10.99 o 
  -5  -6  15       90.08      107.97     19.76 o 
  -4  -6  15       91.13      104.15     18.10 o 
  -3  -6  15       38.86       34.99     13.77 o 
  -2  -6  15        1.48       -1.61      8.46 o 
  -1  -6  15       85.31       78.79     12.67 o 
   0  -6  15        6.62       25.27     14.32 o 
   1  -6  15       96.59      125.15     15.03 o 
   2  -6  15      127.79      113.03     16.19 o 
   3  -6  15       91.55       86.43     16.45 o 
   4  -6  15        0.00       -1.67     12.23 o 
  -5  -5  15        0.45       -3.72     10.44 o 
  -4  -5  15        9.36        4.70      9.81 o 
  -3  -5  15       70.71       67.33     13.82 o 
  -2  -5  15      346.50      314.44     21.80 o 
  -1  -5  15       33.69       28.01      9.91 o 
   0  -5  15       22.25       36.12     15.93 o 
   1  -5  15        2.13        4.78      8.14 o 
   2  -5  15      260.11      275.99     30.06 o 
   3  -5  15        8.39       29.47     11.41 o 
   4  -5  15       20.38       25.21     12.68 o 
  -5  -4  15       12.08       28.21     18.73 o 
  -4  -4  15       17.65        1.65      9.88 o 
  -3  -4  15       70.41       88.66     19.37 o 
  -2  -4  15     1003.37     1033.61     37.05 o 
  -1  -4  15      265.02      234.16     18.17 o 
   0  -4  15      281.48      301.25     15.15 o 
   1  -4  15       39.37       61.02     12.83 o 
   2  -4  15        8.00       12.44     10.51 o 
   3  -4  15        3.30        6.05      9.61 o 
   4  -4  15       37.94       54.83     15.68 o 
  -5  -3  15        0.04      -12.23     12.23 o 
  -4  -3  15       39.70       21.85     17.02 o 
  -3  -3  15       21.15       10.18      7.22 o 
  -2  -3  15      100.88      107.65     20.08 o 
  -1  -3  15      143.53      118.77     14.35 o 
   0  -3  15      700.70      679.49     22.41 o 
   1  -3  15      132.76      132.56     15.94 o 
   2  -3  15        0.06        1.46     10.93 o 
   3  -3  15        5.57        1.61      9.99 o 
   4  -3  15       53.24       49.04     21.05 o 
  -5  -2  15        3.99       17.26     18.87 o 
  -4  -2  15       23.36       17.11     16.21 o 
  -3  -2  15        0.77       -1.39      8.63 o 
  -2  -2  15       38.30       15.75     23.42 o 
  -1  -2  15       47.86       43.33     11.18 o 
   0  -2  15      214.68      222.07     16.70 o 
   1  -2  15        0.23        3.93      8.16 o 
   2  -2  15       68.67       82.11     16.71 o 
   3  -2  15       15.95        5.44     18.18 o 
   4  -2  15       11.46       19.48     14.55 o 
  -5  -1  15        8.97       23.32     19.72 o 
  -4  -1  15        2.00        1.09     13.70 o 
  -3  -1  15        6.47      -10.81     11.38 o 
  -2  -1  15        3.68       -2.59      7.39 o 
  -1  -1  15      211.34      243.47     27.12 o 
   0  -1  15      252.39      219.99     25.29 o 
   1  -1  15       45.18       51.56     12.23 o 
   2  -1  15       89.17      124.54     17.84 o 
   3  -1  15       48.62       39.02     13.37 o 
  -5   0  15       10.05       28.68     20.62 o 
  -4   0  15       13.76       10.00     15.60 o 
  -3   0  15       65.61       69.31     21.52 o 
  -2   0  15        9.20       21.10     15.03 o 
  -1   0  15       72.60       76.99     13.13 o 
   0   0  15       13.30       14.19      7.36 o 
   1   0  15      453.09      436.25     26.04 o 
   2   0  15      264.47      264.47     28.51 o 
   3   0  15      114.44      146.48     20.60 o 
  -5   1  15        0.19       -2.51     15.22 o 
  -4   1  15       46.95       56.74     22.33 o 
  -3   1  15       35.88       37.17     18.68 o 
  -2   1  15       38.75       39.30     18.35 o 
  -1   1  15       10.74       10.62     12.61 o 
   0   1  15        5.44        8.94      6.99 o 
   1   1  15       45.02       28.74     12.10 o 
   2   1  15      108.54      133.77     25.72 o 
   3   1  15        6.22       10.72     11.42 o 
  -4   2  15       62.90       99.12     26.69 o 
  -3   2  15      132.06      144.73     28.44 o 
  -2   2  15       36.13       19.20     14.60 o 
  -1   2  15       80.54      107.09     22.90 o 
   0   2  15        7.46       13.07      9.52 o 
   1   2  15       95.07       88.53     15.92 o 
   2   2  15       33.76       48.43     14.00 o 
   3   2  15       62.41       88.36     18.56 o 
  -4   3  15       37.04       86.66     25.31 o 
  -3   3  15       26.86       32.90     17.45 o 
  -2   3  15        1.73       30.06     16.35 o 
  -1   3  15      368.31      338.95     35.17 o 
   0   3  15       35.63       31.53     27.78 o 
   1   3  15      138.28      144.21     18.57 o 
   2   3  15        1.23       14.27     11.92 o 
  -4   4  15        1.21       -3.41     15.88 o 
  -3   4  15       24.01       25.84     18.30 o 
  -2   4  15        1.62       -4.88     12.70 o 
  -1   4  15      118.84      112.10     17.31 o 
   0   4  15       25.10        7.41     18.68 o 
   1   4  15        9.04       13.69     10.85 o 
   2   4  15      131.14      150.17     21.14 o 
  -4   5  15       14.56        1.19     17.11 o 
  -3   5  15        1.84       -0.52     15.36 o 
  -2   5  15        1.01        0.14     13.56 o 
  -1   5  15      102.80      130.97     27.66 o 
   0   5  15       26.87       16.49     12.09 o 
   1   5  15       41.84       61.33     15.24 o 
  -3   6  15        9.21       26.31     19.77 o 
  -2   6  15        0.37       -2.18     14.08 o 
  -1   6  15      132.55      160.42     21.17 o 
   0   6  15       10.87        4.31     11.95 o 
   1   6  15        3.67        1.16     10.99 o 
  -2   7  15        8.07        3.98     16.45 o 
  -1   7  15       71.95       91.52     18.30 o 
   0   7  15        6.00       21.07     14.17 o 
  -1 -18  16       43.14       22.80     21.38 o 
   0 -18  16       45.54       48.73     22.75 o 
   1 -18  16        0.01        1.80     19.06 o 
   2 -18  16        0.91       -4.36     19.20 o 
  -2 -17  16       68.89       59.92     24.37 o 
  -1 -17  16      151.50      228.40     35.98 o 
   0 -17  16        0.24       34.56     20.53 o 
   1 -17  16      115.07      131.79     30.77 o 
   2 -17  16        6.04       22.14     20.67 o 
  -2 -16  16       28.87       18.87     16.78 o 
  -1 -16  16       83.35       63.95     22.52 o 
   0 -16  16       37.66       52.53     21.81 o 
   1 -16  16       38.49       39.11     20.05 o 
   2 -16  16        0.12      -10.00     15.41 o 
   3 -16  16       19.34       22.06     14.76 o 
  -3 -15  16        3.10        4.94     13.11 o 
  -2 -15  16        4.56        7.26     11.12 o 
  -1 -15  16        1.27        6.59     14.84 o 
   0 -15  16      208.32      197.25     32.24 o 
   1 -15  16        2.82       -1.61     15.22 o 
   2 -15  16       16.03       15.83     18.82 o 
   3 -15  16        1.05        3.36     12.85 o 
  -3 -14  16        5.56        4.30     11.31 o 
  -2 -14  16       64.21      121.26     28.11 o 
  -1 -14  16       23.30        7.40     15.12 o 
   0 -14  16      646.87      686.10     50.11 o 
   1 -14  16        0.00       -4.60     14.98 o 
   2 -14  16        6.75        6.03     10.58 o 
   3 -14  16        1.48       -1.30     11.51 o 
  -4 -13  16      149.28      148.42     23.32 o 
  -3 -13  16       23.14       -1.22     10.91 o 
  -2 -13  16       81.63      113.15     24.25 o 
  -1 -13  16       20.61       11.99     14.60 o 
   0 -13  16      477.80      522.98     45.51 o 
   1 -13  16        0.07        4.79     14.51 o 
   2 -13  16       62.15       17.46     11.98 o 
   3 -13  16        1.75       -4.25     12.11 o 
  -4 -12  16       92.88      117.24     20.53 o 
  -3 -12  16       30.71       15.33     11.73 o 
  -2 -12  16       66.12       50.30     23.35 o 
  -1 -12  16        0.98       -3.60     11.57 o 
   0 -12  16      442.05      424.04     40.06 o 
   1 -12  16       33.60       49.92     20.15 o 
   2 -12  16       59.27       40.31     13.69 o 
   3 -12  16        3.48        9.11     11.14 o 
   4 -12  16        7.84       -3.28     11.58 o 
  -4 -11  16       86.52       79.55     18.45 o 
  -3 -11  16       70.10       74.41     15.57 o 
  -2 -11  16        0.06       -5.27      8.76 o 
  -1 -11  16       18.42       24.18     16.02 o 
   0 -11  16      192.24      166.63     28.25 o 
   1 -11  16        2.78       -0.33     14.17 o 
   2 -11  16       16.73       35.77     13.13 o 
   3 -11  16       67.07       46.50     14.28 o 
   4 -11  16        0.02       22.56     13.62 o 
  -4 -10  16        8.81       33.40     23.61 o 
  -3 -10  16      177.06      202.24     21.37 o 
  -2 -10  16       95.94      107.34     16.00 o 
  -1 -10  16        0.02       19.10     16.07 o 
   0 -10  16       39.77       70.73     20.01 o 
   1 -10  16       76.66       64.85     20.81 o 
   2 -10  16        1.95        0.30     13.70 o 
   3 -10  16       10.25       15.47     11.75 o 
   4 -10  16        0.66      -10.50     10.87 o 
  -4  -9  16       14.99       31.55     13.04 o 
  -3  -9  16       18.03       31.28     13.70 o 
  -2  -9  16        1.34        2.59      8.68 o 
  -1  -9  16       10.61        5.78     12.33 o 
   0  -9  16       36.49       43.94     18.25 o 
   1  -9  16       68.85       63.95     19.96 o 
   2  -9  16        0.45       -8.44      8.44 o 
   3  -9  16       15.63       23.16     11.65 o 
   4  -9  16        4.98       13.51     12.06 o 
  -4  -8  16       20.02       27.40     13.75 o 
  -3  -8  16        0.37        7.48     10.19 o 
  -2  -8  16      165.39      148.16     17.08 o 
  -1  -8  16       32.58       38.70     10.85 o 
   0  -8  16      218.13      208.16     28.21 o 
   1  -8  16        6.97        5.20      8.56 o 
   2  -8  16       31.88       44.86     12.41 o 
   3  -8  16       27.35       35.39     12.97 o 
   4  -8  16        1.97        9.88     11.43 o 
  -5  -7  16        1.16       10.97     12.75 o 
  -4  -7  16       59.89       43.47     13.98 o 
  -3  -7  16        0.21       -6.96      8.41 o 
  -2  -7  16       10.81       14.93      9.76 o 
  -1  -7  16      153.17      201.79     18.05 o 
   0  -7  16      449.52      330.84     33.71 o 
   1  -7  16      572.97      585.26     28.16 o 
   2  -7  16       13.99       19.11     11.03 o 
   3  -7  16        3.76        4.20     10.21 o 
   4  -7  16       92.57       81.01     18.43 o 
  -5  -6  16       78.77       54.91     16.50 o 
  -4  -6  16        5.14       13.54     11.22 o 
  -3  -6  16      104.30       75.44     15.83 o 
  -2  -6  16        9.11        1.48      8.20 o 
  -1  -6  16        3.33       -4.81      7.03 o 
   0  -6  16       97.23      137.38     25.27 o 
   1  -6  16      818.20      801.05     32.71 o 
   2  -6  16        1.97       -0.01     11.02 o 
   3  -6  16       16.30       10.80     19.93 o 
   4  -6  16       17.19       20.24     12.46 o 
  -5  -5  16       48.27       38.78     20.53 o 
  -4  -5  16        2.08       -8.75      8.75 o 
  -3  -5  16       42.20       31.78     15.62 o 
  -2  -5  16      239.48      268.88     21.22 o 
  -1  -5  16       67.71       61.27     12.24 o 
   0  -5  16      283.09      268.93     30.91 o 
   1  -5  16      324.14      290.19     21.16 o 
   2  -5  16      102.25      100.77     15.67 o 
   3  -5  16        3.49       -2.84      9.50 o 
   4  -5  16       10.03       15.48     12.16 o 
  -5  -4  16        5.13       17.54     19.39 o 
  -4  -4  16        4.57      -12.14     13.13 o 
  -3  -4  16       31.03       17.42     21.59 o 
  -2  -4  16       78.20      110.40     16.73 o 
  -1  -4  16       91.77       78.96     13.39 o 
   0  -4  16      274.61      257.13     30.15 o 
   1  -4  16       15.00       26.18     17.71 o 
   2  -4  16      328.92      373.53     25.72 o 
   3  -4  16      168.15      174.77     21.02 o 
   4  -4  16       57.97       39.30     15.45 o 
  -5  -3  16       24.55       27.64     19.96 o 
  -4  -3  16       27.26       19.86     17.07 o 
  -3  -3  16      260.51      304.44     33.04 o 
  -2  -3  16        7.83        4.55     10.29 o 
  -1  -3  16        0.88       12.97      9.33 o 
   0  -3  16        9.55       -0.28     12.61 o 
   1  -3  16       39.31       52.33     12.26 o 
   2  -3  16        0.71        8.48     10.63 o 
   3  -3  16      135.40      137.24     20.11 o 
  -5  -2  16       12.97        4.93     18.49 o 
  -4  -2  16       23.40       -4.65     13.56 o 
  -3  -2  16      243.30      219.63     30.86 o 
  -2  -2  16       68.23       69.72     13.14 o 
  -1  -2  16      120.32      139.97     16.22 o 
   0  -2  16      267.76      265.61     30.96 o 
   1  -2  16       90.08       99.13     15.11 o 
   2  -2  16       78.28       99.86     16.97 o 
   3  -2  16        4.02        9.91     11.68 o 
  -5  -1  16       20.43       50.15     22.90 o 
  -4  -1  16        0.04        5.55     14.03 o 
  -3  -1  16       11.97       15.31     14.74 o 
  -2  -1  16      256.43      258.41     30.96 o 
  -1  -1  16      160.87      191.71     26.45 o 
   0  -1  16       32.80       52.61      9.69 o 
   1  -1  16       45.81       67.47     14.22 o 
   2  -1  16       54.60       54.67     13.53 o 
   3  -1  16       52.04       45.73     15.70 o 
  -4   0  16        6.15       16.31     17.49 o 
  -3   0  16        3.84       -6.54     13.37 o 
  -2   0  16      108.30      141.98     25.93 o 
  -1   0  16       37.03       25.87     10.78 o 
   0   0  16       14.62       19.39     13.44 o 
   1   0  16       23.18       29.92     11.50 o 
   2   0  16       90.33      105.19     17.16 o 
   3   0  16       49.35       87.11     48.40 o 
  -4   1  16        8.10       -0.19     15.03 o 
  -3   1  16        3.96       -9.91      9.91 o 
  -2   1  16        2.32       -1.99     11.24 o 
  -1   1  16       47.94       73.29     20.24 o 
   0   1  16       14.18       17.64      8.29 o 
   1   1  16        0.00       -0.20      9.70 o 
   2   1  16       10.78        4.63     11.16 o 
  -4   2  16       43.78       58.45     23.04 o 
  -3   2  16        4.64       -1.99     13.75 o 
  -2   2  16       47.05       52.48     20.76 o 
  -1   2  16        0.01       14.32     14.84 o 
   0   2  16      219.81      258.21     37.95 o 
   1   2  16        1.14        3.90     10.62 o 
   2   2  16       97.56       93.97     17.44 o 
  -4   3  16       27.14       35.03     19.96 o 
  -3   3  16       94.15      102.96     26.45 o 
  -2   3  16      235.76      267.18     34.37 o 
  -1   3  16       62.93       72.86     21.52 o 
   0   3  16      250.66      267.60     30.86 o 
   1   3  16        7.24       25.31     18.16 o 
   2   3  16      122.69      111.88     20.25 o 
  -3   4  16       20.30       50.20     23.09 o 
  -2   4  16       62.07       43.04     18.96 o 
  -1   4  16       58.33       25.22     18.49 o 
   0   4  16       42.34       63.02     15.43 o 
   1   4  16        0.25       20.43     16.92 o 
  -3   5  16       65.17       65.85     25.27 o 
  -2   5  16        2.72       -0.28     16.17 o 
  -1   5  16        3.26       -2.47     16.02 o 
   0   5  16        0.34       11.59     10.92 o 
   1   5  16       49.05       70.44     24.70 o 
  -2   6  16        0.10      -12.47     12.47 o 
  -1   6  16       13.19       21.52     16.40 o 
   0   6  16        0.84       15.43     12.58 o 
   0 -18  17        0.81       19.29     19.82 o 
   1 -18  17      100.86      171.66     34.42 o 
  -1 -17  17        8.01       12.37     18.49 o 
   0 -17  17        9.88       40.20     21.24 o 
   1 -17  17      238.72      250.06     38.21 o 
   2 -17  17        3.50       -4.93     18.39 o 
  -2 -16  17        4.87       -4.17     14.98 o 
  -1 -16  17        5.78       11.47     16.40 o 
   0 -16  17       90.93      110.88     27.16 o 
   1 -16  17      208.31      267.41     37.50 o 
   2 -16  17        6.54       -8.72     17.21 o 
  -3 -15  17       15.77       19.67     17.68 o 
  -2 -15  17       16.24       -1.47     13.89 o 
  -1 -15  17        6.92       11.95     16.02 o 
   0 -15  17       93.69       61.72     23.09 o 
   1 -15  17       10.69       17.49     16.73 o 
   2 -15  17        0.15       16.97     18.16 o 
   3 -15  17        0.56       10.58     13.92 o 
  -3 -14  17       16.90        4.32     12.08 o 
  -2 -14  17       19.52        2.70     16.21 o 
  -1 -14  17       17.36        5.88     16.07 o 
   0 -14  17       14.29       10.52     16.73 o 
   1 -14  17        1.12        1.00     14.03 o 
   2 -14  17        1.07        5.12     17.16 o 
   3 -14  17        0.00        4.34     12.40 o 
  -3 -13  17        8.49        8.60     11.94 o 
  -2 -13  17       18.93       16.35     17.49 o 
  -1 -13  17        0.24       -0.28     15.83 o 
   0 -13  17        0.14       -4.22     13.04 o 
   1 -13  17       10.47       14.93     18.11 o 
   2 -13  17       32.63       23.84     18.82 o 
   3 -13  17        5.56       -2.57     11.09 o 
  -4 -12  17       13.91       19.32     14.20 o 
  -3 -12  17       69.70       70.39     17.16 o 
  -2 -12  17        2.40       -2.31     10.16 o 
  -1 -12  17       78.77       63.29     21.62 o 
   0 -12  17        7.84       20.67     16.92 o 
   1 -12  17       77.10       81.82     23.23 o 
   2 -12  17      114.40      156.06     30.06 o 
   3 -12  17        3.71       13.48     15.00 o 
  -4 -11  17        2.76       12.41     12.71 o 
  -3 -11  17      208.15      216.60     23.29 o 
  -2 -11  17      132.84      182.18     41.81 o 
  -1 -11  17       35.82       46.69     19.10 o 
   0 -11  17        6.20       -3.37     13.32 o 
   1 -11  17      131.56      149.14     27.83 o 
   2 -11  17      161.82      173.00     20.45 o 
   3 -11  17        2.18       -0.67     10.94 o 
  -4 -10  17       41.09       33.11     14.24 o 
  -3 -10  17        0.02        6.93     11.02 o 
  -2 -10  17      114.71       95.09     32.26 o 
  -1 -10  17       32.57       25.79     16.35 o 
   0 -10  17       14.55       15.83     15.88 o 
   1 -10  17       18.04       14.98     15.07 o 
   2 -10  17      288.75      309.39     24.75 o 
   3 -10  17        7.00        8.22     11.50 o 
  -4  -9  17       72.46       80.30     16.85 o 
  -3  -9  17        4.36       15.68     13.46 o 
  -2  -9  17      119.19      105.32     29.79 o 
  -1  -9  17      185.53      169.66     28.96 o 
   0  -9  17       34.89       32.19     18.11 o 
   1  -9  17       47.15       29.91     16.64 o 
   2  -9  17       56.39       44.09     12.57 o 
   3  -9  17       29.34       38.86     19.63 o 
  -4  -8  17        0.48        5.56     11.10 o 
  -3  -8  17       24.98        3.68     10.50 o 
  -2  -8  17        2.82       -2.20      8.11 o 
  -1  -8  17       73.45       70.73     20.24 o 
   0  -8  17      193.98      165.82     27.45 o 
   1  -8  17      310.02      319.75     35.55 o 
   2  -8  17        8.19        2.46     10.10 o 
   3  -8  17      125.11      130.98     19.50 o 
  -4  -7  17      104.53      116.93     18.89 o 
  -3  -7  17       67.09       34.17     12.51 o 
  -2  -7  17       26.34       45.99     12.47 o 
  -1  -7  17        0.79       -1.66     12.14 o 
   0  -7  17       12.16       18.49     15.36 o 
   1  -7  17       26.28       38.68     18.63 o 
   2  -7  17        2.33        3.50     15.36 o 
   3  -7  17       18.06       15.96     13.03 o 
  -4  -6  17       86.31      117.46     19.17 o 
  -3  -6  17       39.15       45.10     20.31 o 
  -2  -6  17      196.66      218.86     21.21 o 
  -1  -6  17        0.06       -6.36      8.05 o 
   0  -6  17      269.53      243.28     31.33 o 
   1  -6  17       99.18      108.08     24.79 o 
   2  -6  17       12.38       19.75     11.94 o 
   3  -6  17       81.21      108.92     18.13 o 
  -4  -5  17        1.85        6.45     10.99 o 
  -3  -5  17       15.11       14.46     10.72 o 
  -2  -5  17      121.51      100.93     15.72 o 
  -1  -5  17      199.94      200.92     18.42 o 
   0  -5  17      161.83      175.68     27.83 o 
   1  -5  17        0.01       -5.04      8.45 o 
   2  -5  17       54.54       71.97     14.71 o 
   3  -5  17      125.84      140.22     20.60 o 
  -4  -4  17       34.75       60.11     21.29 o 
  -3  -4  17       96.19      112.98     17.26 o 
  -2  -4  17       80.23      122.42     16.86 o 
  -1  -4  17      185.85      208.09     45.79 o 
   0  -4  17        9.49      -13.08     13.08 o 
   1  -4  17       36.06       24.58     11.43 o 
   2  -4  17       56.64       56.49     14.79 o 
   3  -4  17       72.47       58.74     14.87 o 
  -4  -3  17       44.65       26.74     20.01 o 
  -3  -3  17       12.59       25.79     16.31 o 
  -2  -3  17      244.29      249.21     21.27 o 
  -1  -3  17        2.19       -4.31      8.12 o 
   0  -3  17        0.21        3.75     12.89 o 
   1  -3  17       58.85       94.52     32.33 o 
   2  -3  17       13.51       33.50     12.90 o 
   3  -3  17        0.07        1.31     11.19 o 
  -4  -2  17        1.41       -3.37     15.17 o 
  -3  -2  17      240.65      289.69     35.89 o 
  -2  -2  17        0.08       -6.37      8.19 o 
  -1  -2  17      316.11      332.73     23.41 o 
   0  -2  17        1.74        8.49     14.08 o 
   1  -2  17       59.65       51.21     18.46 o 
   2  -2  17        9.05       12.74     13.20 o 
   3  -2  17       60.73       60.76     16.25 o 
  -4  -1  17        5.85       -1.99     15.98 o 
  -3  -1  17       60.76       29.96     17.73 o 
  -2  -1  17       48.69       67.08     20.53 o 
   0  -1  17      142.42      153.88     27.12 o 
   1  -1  17      148.40      163.73     34.96 o 
   2  -1  17       18.32       16.81     11.67 o 
   3  -1  17      117.64      149.63     21.95 o 
  -4   0  17       10.62        8.49     15.55 o 
  -3   0  17        2.49       -5.36     13.89 o 
  -2   0  17        7.55        3.41     14.27 o 
  -1   0  17        8.90       10.00     14.74 o 
   0   0  17      159.19      194.98     29.20 o 
   1   0  17       69.81       87.63     16.69 o 
   2   0  17        0.41        6.70     11.21 o 
  -4   1  17       27.86       12.80     17.73 o 
  -3   1  17        5.23       -0.19     14.98 o 
  -2   1  17      159.09      205.12     31.19 o 
  -1   1  17        2.51        0.38     13.18 o 
   1   1  17       11.65       16.58     11.40 o 
   2   1  17       24.75       26.54     14.22 o 
  -3   2  17       84.35       81.68     25.27 o 
  -2   2  17      290.18      318.00     38.45 o 
  -1   2  17        9.28       -2.18     14.51 o 
   0   2  17       13.36        4.69     15.64 o 
   1   2  17       13.54       10.90     17.35 o 
  -3   3  17       50.92       31.57     22.33 o 
  -2   3  17       47.79       73.00     22.56 o 
  -1   3  17       24.54       39.82     20.48 o 
   0   3  17        0.34        1.99     12.66 o 
   1   3  17        8.06       11.42     18.58 o 
  -3   4  17       19.92      -12.70     16.12 o 
  -2   4  17        0.06       -3.84     16.02 o 
  -1   4  17       66.98       90.64     24.46 o 
   0   4  17        0.51       13.81     12.41 o 
  -2   5  17        4.87      -13.65     15.36 o 
  -1   5  17       42.01       46.13     21.43 o 
  -1 -17  18        4.90       11.90     18.73 o 
   0 -17  18        7.16        3.18     19.15 o 
   1 -17  18        3.90       23.28     21.47 o 
  -2 -16  18       38.08       56.22     24.60 o 
  -1 -16  18       22.70       17.78     20.34 o 
   0 -16  18       31.60       -8.20     15.50 o 
   1 -16  18        5.78       -9.39     17.68 o 
   2 -16  18       34.25       34.89     22.90 o 
  -2 -15  18       42.25       62.86     22.90 o 
  -1 -15  18       11.45       15.79     20.05 o 
   0 -15  18        0.80       -3.79     17.07 o 
   1 -15  18        1.60      -14.41     14.41 o 
   2 -15  18       62.20       69.73     24.89 o 
  -3 -14  18       77.04       64.51     17.08 o 
  -2 -14  18       12.25        2.70     15.64 o 
  -1 -14  18        1.83        3.18     15.79 o 
   0 -14  18       12.41        6.97     17.59 o 
   1 -14  18        4.19       -2.09     15.93 o 
   2 -14  18        3.37        8.96     16.59 o 
  -3 -13  18       77.49       70.81     17.23 o 
  -2 -13  18       15.83       -7.30     14.98 o 
  -1 -13  18        2.56       11.19     17.63 o 
   0 -13  18        0.03        8.06     16.02 o 
   1 -13  18       30.78       57.98     21.71 o 
   2 -13  18      118.95       72.06     23.94 o 
   3 -13  18       19.90       -0.87     12.21 o 
  -3 -12  18        0.38       -8.11     10.21 o 
  -2 -12  18       48.43       85.76     26.55 o 
  -1 -12  18        1.51       -9.05     14.51 o 
   0 -12  18        3.12        8.30     15.50 o 
   1 -12  18       93.35       86.04     25.50 o 
   2 -12  18      122.95      106.95     27.02 o 
   3 -12  18        2.67       -1.14     12.13 o 
  -3 -11  18      342.44      415.72     29.63 o 
  -2 -11  18       46.69       56.65     21.62 o 
  -1 -11  18       42.45       49.78     20.57 o 
   0 -11  18        1.47       -2.65     15.03 o 
   1 -11  18       29.59       17.87     18.39 o 
   2 -11  18       42.55       20.53     18.58 o 
   3 -11  18       41.20       21.04     12.77 o 
  -4 -10  18        0.03        1.60     11.95 o 
  -3 -10  18      318.02      336.84     28.51 o 
  -2 -10  18        0.42        5.26     15.60 o 
  -1 -10  18      100.37      123.63     28.35 o 
   0 -10  18        2.75       16.50     16.35 o 
   1 -10  18       55.45       73.53     22.09 o 
   2 -10  18        4.91      -10.52     14.65 o 
   3 -10  18        8.34       -1.39     11.33 o 
  -4  -9  18        9.58       13.99     21.78 o 
  -3  -9  18        1.71       -6.44     10.47 o 
  -2  -9  18      137.64      122.78     17.46 o 
  -1  -9  18        2.63      -13.56     13.56 o 
   0  -9  18      311.90      408.11     41.48 o 
   1  -9  18      128.06      160.99     29.58 o 
   2  -9  18        6.39       13.32     17.35 o 
   3  -9  18       47.51       83.96     29.98 o 
  -4  -8  18        0.63        5.34     11.08 o 
  -3  -8  18        9.95        3.04     10.52 o 
  -2  -8  18        0.02       -0.92     11.92 o 
  -1  -8  18      131.12      159.66     29.58 o 
   0  -8  18       32.91       55.32     19.91 o 
   1  -8  18       17.37       53.00     20.43 o 
   2  -8  18       57.27       63.09     15.40 o 
   3  -8  18        8.37       23.53     14.58 o 
  -4  -7  18      189.57      166.87     21.97 o 
  -3  -7  18        8.50       11.19     10.31 o 
  -2  -7  18        0.01       -6.78      9.24 o 
  -1  -7  18      173.19      189.43     29.72 o 
   0  -7  18       67.43       47.45     19.58 o 
   1  -7  18       15.47       22.42     18.20 o 
   2  -7  18        3.17        2.03      9.67 o 
   3  -7  18        0.13       -4.24     10.74 o 
  -4  -6  18      242.39      233.98     24.36 o 
  -3  -6  18       14.49       20.55     15.71 o 
  -2  -6  18       30.65       29.73     12.23 o 
  -1  -6  18       47.80       76.37     22.75 o 
   0  -6  18      207.56      190.05     30.48 o 
   1  -6  18        8.70       31.33     19.39 o 
   2  -6  18       65.38       87.59     16.81 o 
   3  -6  18        2.39       -1.01     10.02 o 
  -4  -5  18      126.06      111.31     28.35 o 
  -3  -5  18        5.16       -2.80     10.37 o 
  -2  -5  18      403.25      397.43     44.75 o 
  -1  -5  18        0.11       -5.36     13.61 o 
   0  -5  18      224.87      240.63     32.90 o 
   1  -5  18       22.34       29.53     18.49 o 
   2  -5  18      194.51      206.55     21.73 o 
   3  -5  18        9.41       17.40     12.75 o 
  -4  -4  18      165.27      114.20     28.06 o 
  -3  -4  18       89.06      101.31     24.70 o 
  -2  -4  18       91.89       89.08     15.41 o 
  -1  -4  18       11.31       26.97     17.68 o 
   0  -4  18      151.37      156.67     28.44 o 
   1  -4  18       22.69       44.80     20.57 o 
   2  -4  18       64.24       66.52     14.85 o 
   3  -4  18       49.58       31.71     20.22 o 
  -4  -3  18       72.66      128.23     29.25 o 
  -3  -3  18       35.03       14.13     13.84 o 
  -2  -3  18        2.59       -8.37      8.37 o 
  -1  -3  18      181.20      186.93     23.77 o 
   0  -3  18        1.00        8.86     16.40 o 
   1  -3  18        4.84       18.73     17.02 o 
   2  -3  18       10.01        1.11     10.78 o 
  -4  -2  18       40.33       27.78     20.05 o 
  -3  -2  18       40.20       58.92     23.04 o 
  -2  -2  18        4.79       33.37     16.59 o 
  -1  -2  18      140.01      201.28     20.18 o 
   0  -2  18       98.90       66.08     22.47 o 
   1  -2  18       10.16       19.77     14.17 o 
   2  -2  18       38.91       68.69     16.40 o 
  -4  -1  18        6.61        6.12     18.91 o 
  -3  -1  18       30.40       11.99     18.25 o 
  -2  -1  18       16.98       41.24     18.39 o 
  -1  -1  18       24.08       40.25     16.97 o 
   0  -1  18      160.47      119.27     26.17 o 
   1  -1  18       51.88       56.54     15.41 o 
   2  -1  18       13.85       13.60     12.60 o 
  -3   0  18       27.59        4.69     14.89 o 
  -2   0  18      118.68      144.92     28.40 o 
  -1   0  18        6.55       -0.19     14.22 o 
   0   0  18      235.91      310.03     36.12 o 
   1   0  18        6.17       -4.73     10.40 o 
   2   0  18        3.39       19.04     13.43 o 
  -3   1  18       28.05       28.78     19.53 o 
  -2   1  18       15.20       11.57     16.35 o 
  -1   1  18       26.24       18.01     16.40 o 
   1   1  18        3.70        6.52     12.37 o 
  -3   2  18      102.36      141.41     30.72 o 
  -2   2  18        8.96        0.57     17.40 o 
  -1   2  18        5.86        9.91     15.64 o 
   1   2  18       25.61       11.38     19.34 o 
  -2   3  18       43.03       62.62     24.51 o 
  -1   3  18       13.37       24.32     19.29 o 
  -1 -16  19        4.64       17.26     20.29 o 
   0 -16  19       14.26       20.01     21.57 o 
   1 -16  19       47.97      -10.67     17.59 o 
  -2 -15  19      220.57      227.21     37.92 o 
  -1 -15  19       21.11       14.17     18.54 o 
   0 -15  19        8.70       19.44     19.15 o 
   1 -15  19       78.30       94.05     27.21 o 
   2 -15  19        0.24        5.83     21.52 o 
  -2 -14  19      225.22      241.82     38.21 o 
  -1 -14  19        5.03        7.11     17.16 o 
   0 -14  19      150.02      176.44     34.37 o 
   1 -14  19        4.15        1.66     16.54 o 
   2 -14  19       67.50       96.33     26.93 o 
  -3 -13  19       13.60       13.42     13.64 o 
  -2 -13  19       31.04        9.62     18.49 o 
  -1 -13  19       14.18       13.70     18.39 o 
   0 -13  19       11.65       12.14     17.87 o 
   1 -13  19       58.13       48.35     22.94 o 
   2 -13  19       82.03       78.65     26.36 o 
  -3 -12  19       39.78       57.83     15.90 o 
  -2 -12  19       13.92       -3.22     15.83 o 
  -1 -12  19       24.37       61.06     23.32 o 
   0 -12  19       56.03       38.87     21.00 o 
   1 -12  19      166.60      148.05     31.19 o 
   2 -12  19        1.22      -13.98     13.98 o 
  -3 -11  19      107.12      106.72     19.04 o 
  -2 -11  19        5.53       16.73     17.54 o 
  -1 -11  19        1.14       -2.65     14.65 o 
   0 -11  19      102.61      138.00     30.67 o 
   1 -11  19        7.16       11.71     15.22 o 
   2 -11  19      194.78      186.92     34.32 o 
  -3 -10  19       89.59       57.78     15.87 o 
  -2 -10  19        1.32       14.89     18.39 o 
  -1 -10  19      110.22      169.85     31.67 o 
   0 -10  19       27.48        7.77     16.17 o 
   1 -10  19      200.08      240.11     36.27 o 
   2 -10  19       86.16       71.39     22.47 o 
  -3  -9  19      163.56      111.12     19.33 o 
  -2  -9  19        2.01       12.14     17.73 o 
  -1  -9  19      106.23      117.76     27.45 o 
   0  -9  19        2.10       -1.80     14.13 o 
   1  -9  19      189.71      111.88     27.87 o 
   2  -9  19        1.82       -2.13     17.35 o 
   3  -9  19      102.39       98.32     31.76 o 
  -3  -8  19      115.34      130.42     19.96 o 
  -2  -8  19       69.99       90.45     26.64 o 
  -1  -8  19      108.16      141.65     29.15 o 
   0  -8  19        2.98       21.95     17.07 o 
   1  -8  19       47.42       16.50     17.30 o 
   2  -8  19        7.69       -3.32     17.02 o 
  -4  -7  19      209.76      246.62     43.23 o 
  -3  -7  19        9.13       14.56     12.54 o 
  -2  -7  19      210.36      240.01     22.85 o 
  -1  -7  19      173.59      238.59     33.52 o 
   0  -7  19      212.90      225.65     32.76 o 
   1  -7  19       26.76        9.96     16.59 o 
   2  -7  19        5.12       19.01     19.15 o 
  -4  -6  19       47.68       56.74     23.84 o 
  -3  -6  19       56.86       79.02     17.13 o 
  -2  -6  19       65.07       89.00     50.87 o 
  -1  -6  19        0.01       15.07     17.11 o 
   0  -6  19       68.87       98.65     25.12 o 
   1  -6  19       26.56       12.75     17.97 o 
   2  -6  19       30.32       18.39     18.30 o 
  -4  -5  19        0.92        4.46     16.97 o 
  -3  -5  19        0.30        0.32     11.06 o 
  -2  -5  19       33.33       28.03     12.74 o 
  -1  -5  19        6.76       -1.71     14.70 o 
   0  -5  19       39.97       27.35     19.25 o 
   1  -5  19       79.72       83.34     24.98 o 
   2  -5  19       36.24       35.74     18.51 o 
  -3  -4  19       33.97       58.78     22.90 o 
  -2  -4  19      122.16      111.94     17.65 o 
  -1  -4  19        0.02       29.49     18.73 o 
   0  -4  19        5.70       22.75     18.30 o 
   1  -4  19      204.08      148.90     29.68 o 
   2  -4  19        0.01       -7.86     10.33 o 
  -3  -3  19       25.33       41.57     18.91 o 
  -2  -3  19       71.67       81.06     23.56 o 
  -1  -3  19        8.39       15.55     18.58 o 
   0  -3  19        0.65       -6.87     15.26 o 
   1  -3  19      147.07      193.46     32.47 o 
   2  -3  19        3.12       12.16     12.82 o 
  -3  -2  19       90.94       85.47     24.65 o 
  -2  -2  19       23.81        9.20     16.45 o 
  -1  -2  19       21.47        7.73     16.02 o 
   0  -2  19        0.07       20.62     17.54 o 
   1  -2  19       82.59       83.81     24.75 o 
   2  -2  19       20.74        5.92     18.27 o 
  -3  -1  19      166.05      117.94     29.39 o 
  -2  -1  19        5.13       12.23     16.83 o 
   0  -1  19        5.58       25.93     18.06 o 
   1  -1  19      159.89      174.21     31.00 o 
  -3   0  19       69.22       62.67     24.13 o 
  -2   0  19       20.65       37.36     19.15 o 
  -1   0  19      112.39       99.98     25.79 o 
   1   0  19       15.70       21.19     20.91 o 
  -2   1  19       27.11       12.33     17.54 o 
  -1   1  19        0.43       24.22     17.78 o 
  -1   2  19       50.53      104.86     27.59 o 
  -1 -15  20        2.56        8.72     17.87 o 
   0 -15  20       19.29       40.63     22.38 o 
   1 -15  20       47.85       86.23     29.34 o 
  -2 -14  20      123.60       74.52     27.31 o 
  -1 -14  20        7.02       -2.56     17.16 o 
   0 -14  20      163.49      137.19     32.71 o 
   1 -14  20        0.07       22.56     21.95 o 
  -2 -13  20       37.69       42.29     24.27 o 
  -1 -13  20       28.91       30.96     21.85 o 
   0 -13  20       64.32      102.30     28.16 o 
   1 -13  20       34.36       22.85     19.34 o 
  -2 -12  20       10.48       11.95     17.97 o 
  -1 -12  20       25.70       35.13     21.62 o 
   0 -12  20       30.32       34.61     21.66 o 
   1 -12  20        2.55       11.28     17.59 o 
   2 -12  20        5.45      -14.13     14.13 o 
  -3 -11  20      146.45      148.62     32.85 o 
  -2 -11  20        0.03        1.99     17.54 o 
  -1 -11  20      203.93      153.21     31.38 o 
   0 -11  20        8.10       51.10     23.75 o 
   1 -11  20       13.61       -8.77     15.26 o 
   2 -11  20       18.44        0.71     18.82 o 
  -3 -10  20       64.28      101.02     19.33 o 
  -2 -10  20        1.21      -13.61     13.61 o 
  -1 -10  20      150.20      187.25     33.89 o 
   0 -10  20       37.59       53.52     23.84 o 
   1 -10  20      201.80      221.15     36.31 o 
   2 -10  20       10.13       26.74     18.73 o 
  -3  -9  20        4.54        7.49     12.96 o 
  -2  -9  20        2.67        6.68     17.68 o 
  -1  -9  20       25.36       71.53     23.89 o 
   0  -9  20       25.91        5.69     18.20 o 
   1  -9  20       57.23       76.51     26.26 o 
   2  -9  20        6.32      -15.83     17.26 o 
  -3  -8  20       36.07       67.28     16.62 o 
  -2  -8  20       16.39       26.03     19.34 o 
  -1  -8  20        4.99       28.68     20.01 o 
   0  -8  20        0.19       -4.17     15.50 o 
   1  -8  20        5.56        3.41     16.59 o 
   2  -8  20       45.75       46.08     22.56 o 
  -3  -7  20      151.14      146.78     21.16 o 
  -2  -7  20      106.00      100.17     28.21 o 
  -1  -7  20       20.57       21.00     18.58 o 
   0  -7  20        2.31       27.83     18.44 o 
   1  -7  20        0.03       11.14     16.40 o 
   2  -7  20      100.96      145.35     31.67 o 
  -3  -6  20       11.50       40.24     25.34 o 
  -2  -6  20      146.66      130.32     29.44 o 
  -1  -6  20       69.65       45.98     23.28 o 
   0  -6  20       36.98       16.12     16.83 o 
   1  -6  20       20.82       -5.64     14.65 o 
   2  -6  20       39.03       47.55     23.13 o 
  -3  -5  20       49.74       50.44     21.14 o 
  -2  -5  20       24.85       46.22     22.28 o 
  -1  -5  20        0.05      -12.56     15.93 o 
   0  -5  20       17.86        2.94     17.68 o 
   1  -5  20       11.30        3.65     16.50 o 
   2  -5  20        2.42        4.46     17.16 o 
  -3  -4  20       53.33       41.10     21.57 o 
  -2  -4  20       36.88       39.92     20.29 o 
  -1  -4  20        7.92      -14.98     14.98 o 
   0  -4  20       11.48       45.65     22.75 o 
   1  -4  20        4.80       10.43     18.01 o 
  -3  -3  20        9.84       37.45     20.95 o 
  -2  -3  20        1.91       29.34     19.01 o 
  -1  -3  20        0.03      -10.81     15.74 o 
   0  -3  20        0.00       -6.68     14.65 o 
   1  -3  20        0.13      -14.70     16.40 o 
  -2  -2  20       87.03      118.23     26.83 o 
   0  -2  20        0.01      -15.93     15.93 o 
   1  -2  20       19.74       30.96     22.66 o 
  -2  -1  20      112.42      106.95     27.12 o 
   0 -14  21       57.15       56.98     25.50 o 
  -1 -13  21        4.29        2.28     18.82 o 
   0 -13  21        0.59       -1.90     18.77 o 
   1 -13  21       11.77        7.63     19.58 o 
  -2 -12  21       79.69       36.31     23.13 o 
  -1 -12  21       29.24       15.74     19.48 o 
   0 -12  21        2.51        4.88     19.67 o 
   1 -12  21        0.34       -8.91     15.79 o 
  -2 -11  21       16.58       10.00     17.68 o 
  -1 -11  21       75.00       47.64     22.90 o 
   0 -11  21        0.00      -16.31     16.31 o 
   1 -11  21       11.00        9.01     19.86 o 
  -2 -10  21       20.16       26.64     21.85 o 
  -1 -10  21       68.88       44.09     22.09 o 
   0 -10  21        0.40       -6.68     16.12 o 
   1 -10  21        0.07       -1.47     17.07 o 
  -2  -9  21       39.80       41.01     22.09 o 
  -1  -9  21       49.69       65.09     24.46 o 
   0  -9  21        9.25       -7.73     18.01 o 
   1  -9  21       35.04       20.86     19.67 o 
  -2  -8  21        8.10      -17.78     17.78 o 
  -1  -8  21       10.77        4.36     19.15 o 
   0  -8  21       41.24       -5.07     17.26 o 
   1  -8  21        9.16       13.89     19.01 o 
  -2  -7  21       18.51        6.40     18.91 o 
  -1  -7  21       18.27       19.96     19.63 o 
   0  -7  21        2.03       -6.49     16.78 o 
   1  -7  21        1.92       -6.07     18.39 o 
  -2  -6  21        7.13        5.36     18.54 o 
  -1  -6  21       33.43       46.46     23.66 o 
   0  -6  21        3.40       -2.47     16.31 o 
   1  -6  21       34.21       42.57     24.32 o 
  -2  -5  21        4.63       -2.51     18.01 o 
  -1  -5  21      108.82      168.19     32.90 o 
   0  -5  21        4.26        6.59     17.92 o 
   1  -5  21       74.13       61.30     25.03 o 
  -1  -4  21      159.74      199.72     34.37 o 
   0  -4  21       16.53       -9.81     16.54 o 
   0  -3  21       24.47       34.27     23.18 o 
  -1 -10  22        0.07        8.82     21.47 o 
   0 -10  22       44.16       62.48     25.93 o 
  -1  -9  22       31.44       11.95     21.71 o 
   0  -9  22      116.79      145.44     33.61 o 
  -1  -8  22        1.50      -15.98     17.59 o 
   0  -8  22        0.86        2.56     20.86 o 
  -1  -7  22        0.78       32.66     21.90 o 
   0  -7  22        0.08       -1.04     18.68 o 
  -1  -6  22        7.16        5.88     20.29 o 
                                                 
